# Supplementary material for: Ice-volume-forced erosion of the Chinese Loess Plateau global Quaternary stratotype site
Source: Nat Commun. 2018 Mar 7;9:983. doi: 10.1038/s41467-018-03329-2 (PMC5841279; doi:10.1038/s41467-018-03329-2)
Supplement: Supplementary file 4 — Supplementary Data 1 [file 41467_2018_3329_MOESM4_ESM.xlsx]

## Sheet: A
SECTION A		Proxies			Luminescence dating																												Bacon age depth modelling
Stratigraphy	Depth	Mag. sus.	>63 µm	Bulk density	Sample code				Age (ka)				pIRIR200,290 De (Gy)		n		Dose rate (Gy .ka-1)		w.c.		238U			226Ra			232Th			40K			min	max	median	wmean
	(cm)	(10-8 m3 kg-1)	(%)	(g. cm-3)						rand. unc.	total unc.							total unc.	(weight %)		(Bq.kg-1)			(Bq.kg-1)			(Bq.kg-1)			(Bq.kg-1)			(ka)
disturbed	5	49.3333	39.3422
disturbed	10	55.3333	40.4239		12	81	01	12.8808	±	0.936543	1.14972	38.4926	±	3.68305	3	3.37653	±	0.1514	15		N.A.		32.9	±	1.4	46.8	±	1.4	543	±	24
disturbed	15	52.3333	28.0619
disturbed	20	52.6667	28.8876
disturbed	25	63	15.7246
disturbed	30	80.1667	15.4846		12	81	02	37.7317	±	1.7292	2.62838	138.552	±	6.3618	3	3.80455	±	0.177741	15	27.1	±	15.7	45.6		1.1	56.5		1.1	621		13
disturbed	35	70.6667	11.8001	1.37891	12	81	03	72.0993	±	1.76315	4.0525	258.246	±	5.34692	3	3.65117	±	0.159335	15	33.5	±	12.6	33.3	±	0.899	49.5	±	0.92	558	±	11
disturbed	40	71	9.6584		12	81	04	3.67181	±	0.651942	0.682671	7.9152	±	3.03723	3	3.51739	±	0.170289	15	58.7	±	19.2	38.3	±	1.4	48.5	±	1.3	553	±	16
S1SS2	45	67.6667	10.334	1.4096	12	81	05	82.8004	±	2.01452	4.63793	281.281	±	5.46017	9	3.45749	±	0.151599	15		N.A.		35.864	±	1.457	47.667	±	1.434	508	±	24		88.3	92	90.3	90.3	Bacon settings
S1SS2	50	64.6667	10.5056		12	81	06	91.1317	±	2.42547	5.20601	312.925	±	7.15126	6	3.48864	±	0.151947	15		N.A.		33.429	±	1.4	46.8	±	1.3	541	±	23		88.7	92.1	90.5	90.5	resolution: 5 cm
S1SS2	55	66	11.482	1.47597	12	81	07	97.2118	±	1.95764	5.28942	330.15	±	4.58532	6	3.44762	±	0.150635	15	37.251	±	14.058	29.859	±	0.896	46.11	±	0.966	538.325	±	11.421		89	92.3	90.7	90.7	0.1 #acc.mean
S1SS2	60	64	10.0842		12	81	08	84.3189	±	1.90246	4.69227	304.465	±	5.94924	9	3.67017	±	0.15867	15		N.A.		35.7	±	1.1	52.4	±	1.1	561	±	19		89.3	92.5	90.9	91	1.5 #acc.shape
S1SS2	65	64.6667	9.6723	1.50017	12	81	09	89.957	±	3.59533	5.81747	317.232	±	11.7033	6	3.58206	±	0.160257	15		N.A.		34	±	2	48.8	±	2.4	566	±	28		89.5	92.8	91.1	91.2	0.7 #mem.mean
S1SS2	70	66.3333	11.1509		12	81	10	100.275	±	3.59519	6.34527	327.711	±	9.82072	9	3.31799	±	0.158052	15		N.A.		34.3	±	1.9	48.3	±	1.9	539	±	32		89.9	93	91.4	91.5	4 #mem.strength
S1SS2	75	67.6667	9.4996	1.56872	12	81	11	90.2847	±	2.57556	5.27771	327.222	±	8.10997	6	3.67971	±	0.162802	15		N.A.		35.5	±	1.5	51.2	±	1.4	585	±	25		90.2	93.3	91.8	91.8	6600000 iterations
S1SS2	80	70.3333	10.8321		12	81	12	84.9929	±	3.06362	5.30495	300.299	±	9.70669	9	3.59205	±	0.161756	15		N.A.		35	±	2	50.8	±	2.2	557	±	28		90.4	93.7	92	92.1
S1SS2	85	70.1667	10.409	1.49146	12	81	13	94.0842	±	4.50361	6.57304	328.583	±	15.0881	6	3.54558	±	0.157411	15		N.A.		36	±	1.5	50.5	±	1.5	536	±	24		90.6	94.2	92.3	92.4
S1SS2	90	71.7	11.3238		12	81	14	92.4613	±	1.83527	5.08377	347.448	±	4.75512	6	3.81184	±	0.169328	15		N.A.		36.2	±	1.5	55.2	±	1.5	611	±	25		91.6	94.7	93.1	93.1
S1SS2	95	73.3333	11.4751	1.57338	12	81	15	87.5728	±	3.67426	5.80022	325.941	±	13.238	9	3.77904	±	0.16573	15		N.A.		36.6	±	1.2	53.4	±	1.2	607	±	21		92.2	95.5	93.9	93.9
S1SS2	100	74.6667	10.8267		12	81	16	90.8667	±	2.4481	5.26632	341.198	±	8.06322	6	3.80996	±	0.168238	15		N.A.		35.7	±	1.3	54.9	±	1.3	616	±	22		92.7	96.6	94.6	94.6
S1SS2	105	76.3333	10.0301	1.54864	12	81	17	97.7964	±	3.4692	6.09395	353.296	±	10.0667	6	3.6637	±	0.172802	15		N.A.		38.3	±	2.6	46.8	±	2.8	594	±	36		93	97.9	95.3	95.4
S1SS2	110	76.6667	10.1191		12	81	18	102.7	±	2.51416	5.83583	377.681	±	6.59586	6	3.72621	±	0.16909	15		N.A.		34.8	±	2.1	50.2	±	2.4	618	±	29		93.9	98.3	96	96
S1SS2	115	77.6667	10.8669																														94.5	98.9	96.7	96.7
S1SS2	120	79	11.4814	1.58604	12	81	19	97.2751	±	3.64371	6.17217	352.207	±	12.262	6	3.67213	±	0.163356	15		N.A.		37.3	±	1.8	51	±	1.9	581	±	23		95	99.7	97.4	97.4
S1SS2	125	79.3333	11.9224																														95.3	100.8	98	98
S1SS2	130	86.6667	10.6688		12	81	20	105.432	±	6.64554	8.66238	366.968	±	22.6552	6	3.52803	±	0.164336	15		N.A.		35.4	±	1.5	53	±	1.5	596	±	25		95.9	101	98.4	98.4
S1SS2	135	84.3333	10.6059																														96.4	101.3	98.8	98.9
S1SS2	140	87	11.0668	1.47398	12	81	21	102.66	±	3.93327	6.57231	372.187	±	13.2438	6	3.67412	±	0.164056	15	34.3	±	13	32.96	±	0.96	51.48	±	0.97	603	±	12		96.7	101.7	99.2	99.3
S1SS2	145	86.6667	10.4594																														97	102.3	99.7	99.7
S1SS2	150	89.3333	10.072		12	81	22	99.119	±	4.15432	6.56867	358.182	±	13.9041	6	3.6641	±	0.166159	15		N.A.		35.7	±	2.1	48.2	±	2.2	606	±	29		97.5	102.5	100	100
S1SS2	155	94.6667	10.5791																														97.8	102.7	100.3	100.3
S1SS2	160	92	12.0849	1.35671	12	81	23	95.7622	±	3.48676	6.05883	372.344	±	11.7905	6	3.94043	±	0.182914	15	59.2	±	18	37.7	±	1.3	54.6	±	1.3	636	±	16		98.1	103	100.7	100.7
S1SS2	165	88.3333	10.9156																														98.3	103.5	101	101
S1SS2	170	76.6667	10.8589		12	81	24	105.227	±	4.55643	7.2097	387.717	±	15.3309	6	3.73211	±	0.178845	15	22	±	16	39.5	±	1.2	55.9	±	1.2	658	±	14		99	103.7	101.4	101.4
S1SS2	175	73	11.0687																														99.5	104	101.8	101.8
S1SS2	180	71.3333	11.0885	1.49657	12	81	25	106.368	±	3.05434	6.29237	412.589	±	9.85653	9	3.92587	±	0.178413	15		N.A.		39.6	±	1.9	56.7	±	2	638	±	28		99.8	104.4	102.2	102.2
S1SS2	185	76	11.2895																														100.1	105	102.6	102.6
S1SS2	190	79.3333	12.9679		12	81	26	98.5021	±	3.09618	5.96895	388.352	±	11.3271	3	3.99334	±	0.177182	15	38	±	12	43.2	±	0.898	55.6	±	0.9	658.9	±	11		100.6	105.2	102.9	102.9
S1SS2	195	78.6667	14.4092																														100.9	105.4	103.2	103.2
S1SS2	200	74.6667	13.0353	1.51543	12	81	27	117.441	±	4.45419	7.63394	398.755	±	13.7645	6	3.43795	±	0.160801	15		N.A.		33.1	±	1.7	51.8	±	1.8	587	±	25		101.2	105.8	103.5	103.5
S1SS2	205	59.3333	13.3728																														101.4	106.2	103.8	103.8
S1SS2	210	59	13.4431																														101.7	106.4	104	104.1
S1SS2	215	54	13.3546		12	81	28	110.94	±	5.47896	7.9087	397.182	±	18.8452	8	3.62522	±	0.162573	15	22.8	±	15	34.3	±	1.1	50.9	±	1.07	605	±	13		101.9	106.6	104.3	104.3
S1SS2	220	43.3333	13.3374																														102.2	106.9	104.5	104.5
S1SS2	225	37.6667	12.4121																														102.3	107.2	104.7	104.7
S1LL2	230	37.1667	12.2365	1.42931	12	81	29	106.467	±	4.83025	7.43369	381.71	±	16.1829	9	3.63222	±	0.172315	10	28.9	±	15	37.1	±	1.1	48.2	±	1.1	563.5	±	13		102.6	107.3	104.9	104.9
S1LL2	235	34.1667	12.01																														102.8	107.5	105.1	105.1
S1LL2	240	35.8333	12.5552																														103	107.7	105.3	105.3
S1LL2	245	35.8333	12.1534		12	81	30	100.23	±	3.51341	6.38544	366.462	±	12.0114	9	3.70611	±	0.17153	10	35	±	11	37.2	±	0.813	48.5	±	0.813	568.4	±	10		103.1	108	105.5	105.5
S1LL2	250	36.8333	12.0856																														103.4	108.2	105.8	105.8
S1LL2	255	37.5	12.9566																														103.7	108.4	106	106
S1LL2	260	39.6667	12.2787	1.48275	12	81	31	114.718	±	5.75039	8.36972	400.936	±	18.8504	6	3.53855	±	0.169368	10		N.A.		34.3	±	2.1	46.5	±	2.3	536	±	29		103.9	108.7	106.3	106.3
S1LL2	265	43.8333	12.0616																														104	109	106.5	106.5
S1LL2	270	45.8333	11.3681																														104.3	109.2	106.7	106.8
S1LL2	275	47.6667	11.6318		12	81	32	107.977	±	4.44646	7.42404	385.247	±	14.6564	6	3.61418	±	0.178642	10	38.4	±	15	33.5	±	1	50.2	±	1	601	±	13		104.6	109.4	107	107
S1LL2	280	47.3333	13.5501																														104.8	109.7	107.2	107.2
S1LL2	285	48.6667	12.7447																														104.9	110	107.4	107.5
S1LL2	290	51.5	13.6488	1.35564	12	81	33	103.361	±	2.21985	5.92229	365.474	±	6.33041	6	3.58427	±	0.165038	10		N.A.		37.4	±	1.5	45.9	±	1.6	540	±	19		105.4	110.2	107.8	107.8
S1LL2	295	55	12.9927																														105.7	110.5	108.1	108.1
S1LL2	300	52.6667	11.7273																														105.9	111	108.4	108.4
S1LL2	305	50.3333	11.53	1.6146	12	81	34	110.165	±	4.8583	7.63107	405.482	±	16.6383	6	3.72606	±	0.177879	10	40.926	±	15.4	38.2	±	1.1	45.1	±	1.1	589	±	14		106.1	111.5	108.7	108.8
S1LL2	310	47.8333	10.6399																														106.6	111.9	109.2	109.2
S1LL2	315	49.6667	10.8522																														107	112.4	109.6	109.7
S1LL2	320	49.8333	11.7742	1.43027	12	81	35	105.285	±	4.08054	6.95957	393.265	±	13.1109	9	3.78273	±	0.185738	10	43.801	±	17	36.617	±	1.288	50.785	±	1.272	579.563	±	22.014		107.3	113.1	110.1	110.2
S1LL2	325	49	9.8289																														107.5	113.8	110.5	110.6
S1LL2	330	47.3333	9.6815																														108.5	114.4	111.3	111.4
S1SS3	335	49.3333	11.8639	1.58228	12	81	36	107.863	±	3.42173	6.54856	394.662	±	11.7255	3	3.70528	±	0.16363	15	37.652	±	10.299	39.279	±	0.75	51.1	±	0.754	608.374	±	9.5		109.1	115	112	112.1
S1SS3	340	57	9.8234																														109.6	116	112.8	112.8
S1SS3	345	61.1667	10.9124																														109.9	117.3	113.5	113.6
S1SS3	350	66.3333	12.4446	1.81612	12	81	37	119.874	±	3.80977	7.43548	413.84	±	10.6682	9	3.494	±	0.168346	15	32.139	±	16.33	36.599	±	1.2	49	±	1.2	626	±	15		111.2	117.8	114.3	114.4
S1SS3	355	68	13.6651																														112	118.4	115.2	115.2
S1SS3	360	77.8333	22.3406																														112.6	119.4	116	116
S1SS3	365	79.8333	26.3276	1.54442	12	81	38	124.038	±	4.28724	7.70845	434.737	±	14.3437	6	3.54518	±	0.155294	15	42.2	±	10	27.5	±	0.7	47.3	±	0.73	608	±	9		113.1	120.6	116.8	116.9
S1SS3	370	76.3333	33.0565																														113.7	120.9	117.3	117.3
S1SS3	375	71.1667	37.2434																														114.2	121.2	117.7	117.8
S1SS3	380	68.3333	35.0902	1.64311	12	81	39	111.342	±	4.04096	7.02929	387.431	±	13.626	6	3.52456	±	0.153876	15	40.257	±	9	26.7	±	0.6	46	±	0.662	613.8	±	9		114.6	121.7	118.2	118.2
S1SS3	385	68.6667	38.7536																														114.9	122.3	118.7	118.7
S1SS3	390	66.6667	37.1821																														115.8	122.7	119.3	119.4
S1SS3	395	66	39.8542	1.65431	12	81	40	121.025	±	5.85856	8.56564	414.291	±	19.5935	6	3.46449	±	0.152919	15	42.6	±	11	25.2	±	0.76	43.4	±	0.774	611	±	10		116.5	123.2	120	120
S1SS3	400	65	38.805																														117.1	123.9	120.7	120.7
S1SS3	405	65	38.8443																														117.5	125	121.4	121.4
S1SS3	410	64	40.4004	1.61262	12	81	41	124.885	±	4.7336	7.99315	420.922	±	15.0349	6	3.41051	±	0.15147	15		N.A.		29.9	±	1.2	43.1	±	1.2	592	±	21		118.4	125.2	121.9	121.9
S1SS3	415	58.6667	40.5713																														119.1	125.7	122.5	122.5
S1SS3	420	56.6667	41.7982																														119.7	126.2	123.1	123.1
S1SS3	425	62.6667	40.1614																														120.1	127	123.7	123.6
S1SS3	430	59.3333	40.4074	1.60657	12	81	42	124.305	±	4.7037	7.96203	424.821	±	14.9838	6	3.45779	±	0.154988	15	35.7	±	13	31.9	±	0.939	42.2	±	0.93	593	±	12		121	127.2	124.1	124.1
S1SS3	435	59	40.4089																														121.8	127.5	124.6	124.6
S1SS3	440	43.3333	42.6089	1.56877	12	81	43	134.03	±	3.80586	7.90524	456.778	±	10.7327	6	3.44532	±	0.156272	15	18.793	±	15.022	25.92	±	0.946	42.979	±	1.025	636.625	±	13.123		122.3	127.9	125.1	125.2
S1SS3	445	46.6667	39.4846																														122.7	128.5	125.6	125.7
S1SS3	450	53.6667	43.0866																														123.1	128.6	125.9	125.9
S1SS3	455	52.6667	40.4461																														123.5	128.9	126.2	126.2
S1SS3	460	46.6667	41.0999	1.56677	12	81	44	135.169	±	3.30948	7.71816	445.614	±	8.22437	6	3.33371	±	0.15083	15	0	N.A.	0	31.8	±	1.8	41	±	2	568	±	24		123.9	129.1	126.5	126.5
L2	465	34.3333	43.0367																														124.1	129.4	126.8	126.8
L2	470	37.3333	42.8358																														124.4	129.6	127	127
L2	475	37	43.7792																														124.6	129.7	127.1	127.2
L2	480	29.6667	42.9023	1.28668	12	81	45	144.937	±	4.42679	8.82506	429.125	±	10.3443	6	2.99527	±	0.142423	10	18	±	14	27.5	±	1	34.7	±	0.939	469.97	±	12		124.7	129.9	127.3	127.3
L2	485	32	43.6746																														124.9	130.1	127.5	127.5
L2	490	34.6667	43.8291																														125	130.2	127.6	127.6
L2	495	29.3333	43.5168																														125.2	130.3	127.8	127.8
L2	500	29	43.2788	1.52092	12	81	46	119.485	±	3.5897	7.29258	383.676	±	10.0265	3	3.25293	±	0.152093	10	37.7	±	12	27.4	±	0.875	38.009	±	0.873	518	±	11		125.3	130.5	127.9	127.9
L2	505	30	45.4142																														125.4	130.6	128	128
L2	510	30	51.0448																														125.6	130.8	128.2	128.2
L2	515	30.6667	47.7397																														125.8	130.9	128.3	128.3
L2	520	30	43.8338	1.45879	12	81	47	140.811	±	5.24779	9.14308	452.873	±	13.7176	6	3.25168	±	0.160542	10	18.7	±	15.5	27.915	±	1.165	40.8	±	1.156	525.5	±	21		125.9	131.1	128.5	128.5
L2	525	31.1667	47.1644																														126	131.3	128.6	128.7
L2	530	30.8333	46.3036																														126.2	131.4	128.8	128.8
L2	535	30.1667	45.3521																														126.3	131.6	128.9	128.9
L2	540	26.6667	46.606		12	81	48	132.088	±	2.95492	7.63662	433.763	±	7.5872	6	3.32175	±	0.154534	10	35.3	±	12	23.3	±	0.85	39.2	±	0.854	562	±	11		126.4	131.7	129	129.1
L2	545	29.6667	46.8844																														126.5	131.8	129.2	129.2
L2	550	32.5	45.098																														126.6	132	129.3	129.3
L2	555	32.6667	53.3008																														126.8	132.1	129.4	129.4
L2	560	32.6667	50.7613	1.52717	12	81	49	123.427	±	3.13988	7.2899	401.751	±	7.92833	6	3.29547	±	0.155713	10	34.4	±	13	25.9	±	0.9	40.5	±	0.9	532	±	12		126.9	132.2	129.5	129.6
L2	565	32	45.3114																														126.9	132.4	129.6	129.7
L2	570	31.1667	48.0049																														127.1	132.6	129.8	129.9
L2	575	32.6667	49.447																														127.2	132.8	130	130
L2	580	35.6667	55.584	1.54368	12	81	50	128.864	±	8.33901	10.8015	416.206	±	26.5804	9	3.2686	±	0.152126	10	26.8	±	11	29.4	±	0.792	38.9	±	0.796	533	±	10		127.3	133	130.1	130.1
L2	585	37	69.604																														127.4	133.2	130.2	130.3
L2	590	35	64.1344																														127.6	133.3	130.4	130.4
L2	595	36.6667	64.1607																														127.7	133.5	130.5	130.6
L2	600	35.5	58.8676	1.484	12	81	51	143.505	±	4.9559	9.11578	462.867	±	14.3553	6	3.26028	±	0.153336	10		N.A.		28.9	±	1.5	37.2	±	1.7	538	±	21		127.8	133.7	130.7	130.7
Notes: Magnetic susceptibility, grain size and luminescence data published in Buylaert et al. (2015). Ages recalculated using different water contents for loess and soil layers. Ages highlighted in bold font were used for Bayesian modelling

## Sheet: B
SECTION B		Proxies			Luminescence dating																												Bacon age depth modelling
Stratigraphy	Depth	Mag. sus.	>63 µm	Bulk density	Sample code				Age (ka)				pIRIR200,290 De (Gy)		n		Dose rate (Gy .ka-1)		w.c.		238U			226Ra			232Th			40K			min	max	median	wmean
	(cm)	(10-8 m3 kg-1)	(%)	(g. cm-3)						rand. unc.	total unc.			rand. unc.				total unc.	(weight %)		(Bq.kg-1)			(Bq.kg-1)			(Bq.kg-1)			(Bq.kg-1)			(ka)
S1SS3	5	56.6667	39.7888
S1SS3	10	50.5	41.5133	1.67658	12	81	52	119.562	±	2.70252	5.732	448.972	±	7.47457	6	3.71331	±	0.165842	10		N.A.		32	±	1.2	43	±	1.2	571	±	22		114.7	124.7	119.7	119.7	Bacon settings
S1SS3	15	48.1667	43.2478																														115.7	125.6	120.7	120.7	resolution: 5 cm
S1SS3	20	45	45.37																														116.7	126.6	121.7	121.7	0.1 #acc.mean
S1SS3	25	45.3333	43.4653																														117.7	127.6	122.7	122.7	1.5 #acc.shape
S1SS3	30	41.8333	42.5219	1.57932	12	81	53	130.776	±	6.87577	8.84968	479.154	±	23.8704	6	3.6257	±	0.16324	10		N.A.		31.8	±	1.3	44.7	±	1.3	552	±	22		118.7	128.6	123.7	123.7	0.7 #mem.mean
S1SS3	35	42.3333	43.5197																														119.7	129.6	124.6	124.7	4 #mem.strength
S1SS3	40	38	43.5941																														120.6	130.5	125.6	125.6	6380000 iterations
L2	45	30.6667	43.4027																														121.6	131.4	126.5	126.6
L2	50	33.6667	43.1169																														122.6	132.3	127.5	127.5
L2	55	32.6667	42.1928																														123.6	133.2	128.4	128.5
L2	60	29.8333	41.921	1.54929	12	81	54	129.131	±	6.47047	8.47184	424.435	±	20.4085	6	3.24813	±	0.142102	10		N.A.		27.2	±	0.87	36.5	±	0.85	499	±	15		124.6	134.1	129.4	129.4
L2	65	28.6667	42.4827																														125.5	135	130.3	130.3
L2	70	30.1667	43.1217																														126.5	135.9	131.2	131.2
L2	75	29	42.8599																														127.4	136.8	132.1	132.2
L2	80	28.8333	41.9952	1.56456	12	81	55	133.765	±	3.45729	6.66088	442.283	±	9.6445	6	3.26904	±	0.145177	10		N.A.		27.7	±	0.9	38.1	±	0.867	499	±	16		128.5	137.7	133.1	133.1
L2	85	28	43.0799																														129.5	138.7	134	134.1
L2	90	30.6667	45.0257																														130.3	139.7	134.9	135
L2	95	30	46.1051																														131.2	140.7	135.9	136
L2	100	30.8333	44.8189																														132.2	141.7	136.8	136.9
L2	105	31.3333	45.9568																														133	142.7	137.6	137.7
L2	110	32.3333	46.7047	1.51042	12	81	56	137.581	±	3.52352	7.11058	444.943	±	8.70397	12	3.19771	±	0.151985	10		N.A.		29.3	±	1.1	39.8	±	1.1	528	±	20		133.8	143.7	138.5	138.6
L2	115	33.8333	47.0595																														134.7	144.7	139.5	139.6
L2	120	34.6667	47.4897																														135.5	145.9	140.5	140.6
L2	125	34.3333	49.6419																														136.4	147	141.4	141.5
L2	130	33	49.238																														137.3	148.1	142.4	142.5
L2	135	34.5	52.5267																														138.1	149.2	143.3	143.5
L2	140	36.1667	55.2561	1.56105	12	81	57	142.867	±	4.57967	7.65667	475.725	±	13.6664	6	3.29485	±	0.147765	10		N.A.		28.5	±	1.2	36.3	±	1.3	525	±	16		138.9	150.3	144.3	144.4
L2	145	39.3333	62.1469
L2	150	35.6667	54.8383
L2	155	34	43.0771
S2	160	37	26.6335
S2	165	36	18.2045
S2	170	37.6667	18.8632	1.67869	12	81	58	187.54	±	5.97039	10.0352	629.35	±	14.984	6	3.32915	±	0.158861	10		N.A.		30.9	±	2.1	41.7	±	2.2	496	±	29		193	205	199.3	199.3	Bacon settings
S2	175	34.6667	19.1153																														193.4	205.2	199.6	199.6	resolution: 5 cm
S2	180	35.3333	21.9737																														193.7	205.5	199.9	199.9	0.05 #acc.mean
S2	185	34	18.6457																														194.1	205.8	200.2	200.2	1.5 #acc.shape
S2	190	33	21.1531																														194.3	206.1	200.5	200.5	0.7 #mem.mean
S2	195	32.6667	21.4905																														194.8	206.4	200.8	200.8	4 #mem.strength
S2	200	32	22.0527																														195.2	206.6	201.1	201.2	12320000 iterations
S2	205	33	25.1313																														195.6	206.9	201.5	201.5
S2	210	31.5	23.1453	1.2057	12	81	59	227.67	±	8.8522	13.2828	806.082	±	28.8996	6	3.51861	±	0.161093	10		N.A.		31.867	±	1.093	43.342	±	1.07	553	±	20		195.9	207.3	201.8	201.8
S2	215	31.5	28.1121																														196.2	207.5	202	202.1
S2	220	31.6667	27.0793																														196.5	207.7	202.3	202.3
S2	225	32.6667	28.3013																														196.8	208	202.5	202.6
S2	230	31.6667	27.5061																														197	208.2	202.8	202.8
S2	235	31.6667	27.445																														197.4	208.4	203.1	203.1
S2	240	30.8333	28.1662																														197.7	208.7	203.3	203.3
S2	245	30.6667	28.7453																														198	208.9	203.6	203.6
S2	250	31.1667	28.3665		12	81	60	190.44	±	8.15011	11.6512	682.298	±	27.3049	6	3.55649	±	0.16333	10		N.A.		31.3	±	1.1	45.2	±	1.1	563	±	20		198.2	209.2	203.8	203.8
S2	255	31.5	29.148																														198.6	209.4	204.1	204.1
S2	260	31.6667	28.6362																														198.9	209.6	204.4	204.4
S2	265	32.1667	30.4835																														199.1	209.9	204.7	204.7
S2	270	31.3333	30.3372																														199.4	210.2	204.9	205
S2	275	30.3333	29.7146																														199.7	210.5	205.2	205.3
S2	280	27.3333	28.2951																														200	210.8	205.5	205.5
S2	285	30.6667	29.4804																														200.3	211.1	205.8	205.8
S2	290	30.6667	29.564	1.47508	12	81	61	225.021	±	11.1296	14.8588	795.989	±	37.5429	6	3.51519	±	0.161133	10		N.A.		33.05	±	1.01	42	±	1	561	±	18		200.5	211.4	206.1	206.1
S2	295	30.3333	29.3932																														200.9	211.6	206.3	206.4
S2	300	30.6667	30.1583																														201.2	211.9	206.6	206.6
S2	305	31	32.4983																														201.4	212.1	206.9	206.9
S2	310	31.6667	32.8073																														201.6	212.4	207.1	207.1
S2	315	32.6667	33.4098																														202	212.6	207.4	207.4
S2	320	32.1667	33.0914																														202.3	212.9	207.7	207.7
S2	325	32.8333	34.4393																														202.5	213.1	207.9	207.9
S2	330	32	34.1975	1.49365	12	81	62	243.169	±	17.5563	20.4964	811.451	±	55.1611	6	3.31642	±	0.163144	10		N.A.		26.4	±	2.2	38.7	±	2.4	546	±	33		202.8	213.4	208.2	208.2
S2	335	32.8333	37.6591																														203	213.6	208.4	208.4
S2	340	33.3333	38.1012																														203.3	213.9	208.6	208.7
S2	345	32.3333	39.4344																														203.5	214.1	208.9	208.9
S2	350	32	40.3371																														203.7	214.3	209.1	209.1
S2	355	33	51.347																														204	214.6	209.4	209.4
S2	360	32.6667	51.9614																														204.3	214.7	209.6	209.6
S2	365	32.3333	50.3206																														204.5	215	209.8	209.9
S2	370	33.1667	53.3097	1.53048	12	81	63	244.899	±	12.7849	16.6911	844.922	±	42.413	6	3.42967	±	0.156776	10		N.A.		29.3	±	0.92	40.894	±	0.921	562	±	17		204.7	215.3	210.1	210.1
S2	375	32.5	52.2701																														205	215.5	210.3	210.3
S2	380	32.6667	54.3338																														205.3	215.7	210.5	210.5
S2	385	31.3333	55.796																														205.5	215.9	210.7	210.8
S2	390	31.8333	55.7472																														205.7	216.1	211	211
S2	395	32.3333	52.3945																														206	216.3	211.2	211.2
S2	400	31.6667	53.9204																														206.2	216.5	211.4	211.4
S2	405	31.1667	54.5169																														206.4	216.7	211.6	211.6
S2	410	32.6667	55.8306	1.55916	12	81	64	208.152	±	10.5711	13.9257	677.393	±	32.0136	6	3.2303	±	0.15152	10		N.A.		26.9	±	1.6	41.8	±	1.8	499	±	24		206.6	216.9	211.8	211.8
S2	415	30.6667	57.2816																														206.9	217.1	212	212
S2	420	31.5	58.2185																														207.1	217.3	212.2	212.3
S2	425	31.5	59.6944																														207.3	217.5	212.4	212.5
S2	430	31.1667	59.9034																														207.5	217.7	212.7	212.7
S2	435	31.6667	60.4272																														207.7	217.9	212.9	212.9
S2	440	30.1667	59.813																														208	218.1	213.1	213.1
S2	445	30.6667	59.95																														208.2	218.3	213.3	213.3
S2	450	30.5	58.4379	1.66485	12	81	65	214.947	±	9.53395	13.382	699.425	±	28.7297	6	3.23068	±	0.150009	10		N.A.		26.7	±	1.2	37.8	±	1.4	528	±	20		208.4	218.5	213.5	213.6
S2	455	32	59.7071																														208.6	218.7	213.7	213.8
S2	460	30.6667	61.6063																														208.8	218.9	213.9	214
S2	465	31.1667	61.0127																														209	219.1	214.1	214.2
S2	470	31.3333	58.8471																														209.2	219.4	214.3	214.4
S2	475	31.6667	57.5833																														209.5	219.5	214.6	214.6
S2	480	31.3333	58.5824																														209.8	219.7	214.8	214.8
S2	485	32	58.0388																														210	219.9	215	215
S2	490	32.1667	57.1924	1.45891	12	81	66	211.915	±	13.4428	16.3159	672.764	±	41.0924	5	3.15109	±	0.145497	10		N.A.		28.4	±	1.3	36.9	±	1.5	497	±	18		210.2	220.1	215.2	215.3
S2	495	32	55.7287																														210.4	220.3	215.4	215.5
S2	500	32.3333	55.0062																														210.7	220.6	215.7	215.7
S2	505	32.1667	54.654																														210.9	220.8	215.9	215.9
S2	510	31	54.9704																														211.1	221	216.1	216.1
S2	515	31.6667	56.5769																														211.4	221.2	216.3	216.3
S2	520	32	50.1907																														211.6	221.4	216.5	216.6
S2	525	33	48.4334																														211.8	221.6	216.7	216.8
S2	530	31	52.3721	1.53281	12	81	67	203.058	±	8.60311	12.4301	696.653	±	27.9053	6	3.40619	±	0.156503	10		N.A.		31	±	0.9	42.6	±	0.9	546	±	16		212	221.8	217	217
S2	535	32.3333	49.0516																														212.2	222	217.2	217.2
S2	540	32.6667	52.8194																														212.4	222.3	217.4	217.5
S2	545	32.5	50.6198																														212.6	222.5	217.7	217.7
S2	550	33.3333	48.3682																														212.9	222.8	217.9	217.9
S2	555	34	51.2645																														213.1	222.9	218.2	218.2
S2	560	36.8333	45.8561																														213.4	223.2	218.4	218.4
S2	565	36.1667	48.8434																														213.6	223.4	218.6	218.6
S2	570	33.1667	44.2757	1.53352	12	81	68	194.186	±	5.99851	10.4816	663.361	±	17.6907	6	3.39037	±	0.158381	10		N.A.		29	±	1.3	41.8	±	1.4	556	±	20		213.8	223.7	218.9	218.9
S2	575	31.6667	46.6643																														214.2	224	219.2	219.2
S2	580	32.6667	46.9458																														214.6	224.3	219.5	219.5
S2	585	32.1667	47.1252																														214.9	224.6	219.9	219.9
S2	590	35.3333	47.7536																														215.1	225.1	220.1	220.2
S2	595	32.1667	47.4874																														215.7	225.4	220.6	220.6
S2	600	31.6667	48.2655																														216.1	225.8	221	221
S2	605	30.3333	43.3383																														216.5	226.3	221.4	221.4
S2	610	31.6667	44.0081	1.43871	12	81	69	265.612	±	14.6242	18.7394	879.292	±	45.4609	6	3.29161	±	0.156778	10		N.A.		28.6	±	1.6	41.7	±	1.8	524	±	24		216.8	226.9	221.8	221.9
S2	615	34	43.6066																														217.2	227.2	222.2	222.2
S2	620	32.5	41.2417																														217.6	227.5	222.6	222.6
S2	625	31.3333	41.095																														217.9	227.9	223	223
S2	630	29.6667	33.7002																														218.2	228.3	223.3	223.3
S2	635	31.3333	32.6336																														218.6	228.6	223.6	223.7
S2	640	33.1667	39.2777																														219.1	229	224	224
S2	645	29.1667	32.6202																														219.4	229.3	224.3	224.4
S2	650	33	33.0786	1.52066	12	81	70	245.802	±	11.0853	15.5716	854.127	±	36.4207	6	3.45452	±	0.160848	10		N.A.		29.752	±	1.4	44.3	±	1.6	564	±	19		219.6	229.8	224.7	224.7
S2	655	32	33.0686																														220.1	230	225	225
S2	660	32	32.8549																														220.4	230.2	225.3	225.3
S2	665	33.3333	34.6804																														220.7	230.5	225.7	225.7
S2	670	30.8333	37.9121																														220.9	230.8	226	226
S2	675	31.6667	37.2921																														221.4	231	226.3	226.3
S2	680	32	33.5764																														221.7	231.3	226.6	226.6
S2	685	31.8333	32.7195																														222	231.6	226.8	226.9
S2	690	31.6667	35.5976	1.47804	12	81	71	229.402	±	8.81695	13.4815	780.201	±	27.336	6	3.37923	±	0.158627	10		N.A.		29.8	±	1.3	42.8	±	1.4	554	±	20		222.2	231.9	227.1	227.2
S2	695	30	33.7056																														222.6	232.1	227.4	227.5
S2	700	30.6667	29.9448																														223	232.4	227.7	227.8
S2	705	30.3333	29.0004																														223.2	232.7	228	228.1
S2	710	32	24.5254																														223.5	233	228.4	228.4
S2	715	29.3333	22.0105																														223.9	233.2	228.7	228.7
S2	720	31	25.7322																														224.2	233.5	228.9	229
S2	725	32.1667	28.1082																														224.5	233.7	229.2	229.2
S2	730	30.3333	22.8648	1.62995	12	81	72	222.569	±	4.29226	11.2636	746.379	±	7.08157	3	3.331	±	0.165299	10		N.A.		32.4	±	1.5	48.3	±	1.7	553	±	21		224.8	234.1	229.5	229.5
S2	735	31.6667	24.5482																														225.2	234.4	229.9	229.9
S2	740	29.6667	23.5534																														225.6	234.6	230.2	230.2
S2	745	29.8333	19.3109																														226	235	230.6	230.6
S2	750	29.6667	19.2029																														226.2	235.5	230.9	230.9
S2	755	30.3333	19.1237																														226.7	235.8	231.4	231.4
S2	760	32	18.8747																														227.2	236.2	231.8	231.8
S2	765	30.8333	18.2689																														227.5	236.8	232.2	232.2
S2	770	37	15.3862	1.52774	12	81	73	206.936	±	15.6954	18.2493	752.815	±	56.0687	6	3.61375	±	0.167502	10		N.A.		33.2	±	1.3	46.1	±	1.5	599	±	18		227.8	237.4	232.6	232.7
S2	775	33.1667	18.5099																														228.4	237.7	233.1	233.1
S2	780	34	19.6543																														228.9	238.1	233.5	233.6
S2	785	36.3333	15.6104																														229.3	238.5	234	234
S2	790	39.3333	13.3138																														229.6	239.2	234.4	234.5
S2	795	40	13.9216																														230.4	239.5	234.9	234.9
S2 / weak palaosol	800	48.6667	12.5072																														230.9	239.9	235.4	235.4
S2 / weak palaosol	805	59	11.0788																														231.4	240.4	235.9	235.9
S2 / weak palaosol	810	46.3333	10.4836	1.52701	12	81	74	252.436	±	5.41714	12.1541	939.094	±	14.2721	3	3.70031	±	0.168765	15		N.A.		34.4	±	1.3	52.9	±	1.4	642	±	24		231.8	241	236.3	236.4
S2 / weak palaosol	815	53	11.2098																														232.3	241.2	236.7	236.8
S2 / weak palaosol	820	57.3333	12.5227																														232.7	241.5	237.1	237.1
S2 / weak palaosol	825	73.3333	12.8901																														233	241.9	237.5	237.5
S2 / weak palaosol	830	79.1667	12.4853																														233.3	242.3	237.8	237.9
S2 / weak palaosol	835	78	13.6712																														233.7	242.6	238.1	238.2
S2 / weak palaosol	840	55	16.5609																														234	242.8	238.4	238.4
S2 / weak palaosol	845	85	17.7565																														234.2	243.1	238.7	238.7
S2 / weak palaosol	850	79.5	21.9761	1.56843	12	81	75	239.449	±	7.66636	12.8503	871.614	±	25.3465	3	3.6192	±	0.162634	15		N.A.		32.1	±	1.1	50.1	±	1.1	643	±	20		234.5	243.5	238.9	239
S2 / weak palaosol	855	72.6667	23.854																														234.9	243.7	239.2	239.3
S2 / weak palaosol	860	73.1667	23.854																														235.2	243.9	239.5	239.5
S2 / weak palaosol	865	72	23.8301																														235.5	244.2	239.8	239.8
S2 / weak palaosol	870	71.6667	24.8376																														235.7	244.6	240	240.1
S2 / weak palaosol	875	71	22.0895																														236.1	244.8	240.3	240.4
S2 / weak palaosol	880	67.6667	24.4609																														236.4	245	240.6	240.7
S2 / weak palaosol	885	68	25.7482																														236.6	245.2	240.9	240.9
S2 / weak palaosol	890	60	25.3288	1.57186	12	81	76	233.779	±	3.26982	10.5582	815.427	±	4.74284	3	3.46664	±	0.15501	15		N.A.		32.9	±	1.2	43.7	±	1.3	620	±	17		236.9	245.6	241.1	241.2
S2 / weak palaosol	895	58	25.6422																														237.3	245.8	241.5	241.6
S2 / weak palaosol	900	52.3333	26.0862																														237.7	246.1	241.8	241.9
S2	905	44.3333	26.791																														238	246.5	242.2	242.3
S2	910	42.6667	28.1079																														238.2	247	242.5	242.6
S2	915	39	27.8208																														238.9	247.6	243.2	243.2
S2	920	39	28.1052																														239.4	248.4	243.8	243.9
S2	925	42.6667	30.3544																														239.8	249.5	244.4	244.5
S2	930	42.6667	29.6898	1.59126	12	81	77	277.221	±	15.1514	19.548	895.492	±	46.2861	6	3.2122	±	0.152891	10		N.A.		27	±	1.4	39.4	±	1.5	541	±	22		240.1	250.8	245	245.1
S2	935	38.5	33.2413																														240.7	251.3	245.6	245.8
S2	940	36.8333	33.5252																														241.2	251.9	246.2	246.4
S2	945	35	35.0271																														241.6	252.7	246.9	247
S2	950	35.3333	38.829																														241.9	253.7	247.4	247.6
S2	955	34	39.5293																														242.6	254.2	248	248.1
S2	960	33	39.6379																														243.1	254.7	248.5	248.7
S2	965	31.6667	41.7458																														243.5	255.4	249.1	249.2
S2	970	37	42.5165																														243.8	256.1	249.6	249.8
S2	975	35	39.6956																														244.4	256.5	250.2	250.3
S2	980	30.3333	44.8613	1.52123	12	81	78	259.286	±	18.1474	21.5436	858.507	±	58.8522	3	3.29176	±	0.152406	10		N.A.		29.6	±	0.8	39.6	±	0.8	547	±	15		244.9	257.1	250.7	250.8
S2	985	29.3333	45.4795																														245.3	257.7	251.3	251.4
S2	990	30.3333	46.7829																														245.7	258.4	251.8	251.9
S2	995	30.3333	47.5184																														246.4	258.8	252.4	252.5
S2	1000	29.6667	43.9533																														247	259.3	252.9	253
S2	1005	31	43.6961																														247.4	259.9	253.5	253.6
S2	1010	29.5	42.5952																														247.8	260.6	254	254.1
S2	1015	29.6667	41.6199																														248.6	260.9	254.6	254.7
S2	1020	30.3333	41.2396																														249.2	261.4	255.1	255.2
S2	1025	28.8333	38.8009																														249.6	261.9	255.6	255.7
S2	1030	29.8333	37.5446	1.46827	12	81	79	290.82	±	7.21568	14.907	968.128	±	20.1727	3	3.31176	±	0.154784	10		N.A.		29.2	±	0.9	41.7	±	0.9	546	±	16		250.1	262.6	256.2	256.3
S2	1035	29	40.429																														250.7	263	256.6	256.7
S2	1040	30.3333	40.3743																														251.1	263.3	257	257.1
S2	1045	29.6667	40.8138																														251.5	263.8	257.5	257.6
S2	1050	31	32.2288																														251.8	264.3	257.9	258
S2	1055	32	33.421																														252.1	264.6	258.2	258.3
S2	1060	30.6667	35.8886																														252.4	264.8	258.5	258.6
S2	1065	31	35.1485																														252.6	265.1	258.7	258.8
S2	1070	31.8333	35.0859																														252.9	265.4	259	259.1
S2	1075	30.5	35.4267																														253.2	265.7	259.3	259.4
S2	1080	31	36.5789	1.49872	12	81	80	253.274	±	6.59499	13.1355	833.924	±	16.8906	3	3.27283	±	0.155888	10		N.A.		29.8	±	1.2	43.1	±	1.2	521	±	21		253.5	265.9	259.6	259.7
S2	1085	30.1667	36.0874																														253.7	266.2	259.8	259.9
S2	1090	30.1667	36.0536																														253.9	266.5	260.1	260.2
S2	1095	29.8333	37.3818																														254.2	266.8	260.4	260.5
S2	1100	29.8333	36.7546																														254.5	267.1	260.7	260.8
S2	1105	29.8333	36.5533																														254.8	267.4	261	261.1
S2	1110	30.6667	36.4211																														255	267.8	261.3	261.4
S2	1115	29.3333	37.0534																														255.4	268	261.6	261.7
S2	1120	28.3333	36.2562																														255.7	268.4	261.9	262
S2	1125	32.1667	35.585																														255.9	268.8	262.2	262.3
S2	1130	35.3333	34.1935	1.52982	12	81	81	271.637	±	7.27838	14.2242	906.37	±	17.4094	3	3.31829	±	0.161341	10		N.A.		30.9	±	1.8	42.1	±	1.9	540	±	25		256.2	269.1	262.5	262.6
S2	1135	32.3333	33.1511																														256.5	269.4	262.8	262.9
S2	1140	35	38.6586																														256.8	269.7	263	263.2
S2	1145	32.6667	36.7056																														257.1	270.1	263.3	263.5
S2	1150	33	36.8271																														257.3	270.5	263.6	263.8
S2	1155	32	35.9711																														257.6	270.7	263.9	264
S2	1160	33.5	35.4734																														257.8	271	264.2	264.3
S2	1165	33.6667	32.731																														258	271.3	264.4	264.6
S2	1170	34.1667	26.7837																														258.2	271.6	264.7	264.8
S2	1175	35	30.4547																														258.5	271.9	265	265.1
S2	1180	37	24.7818	1.63725	12	81	82	256.364	±	17.7457	21.2299	923.392	±	62.2785	3	3.58238	±	0.170095	10		N.A.		32.5	±	1.2	47.1	±	1.3	600	±	19		258.7	272.1	265.2	265.4
S2	1185	39	23.6682																														259	272.4	265.5	265.6
S2	1190	40.8333	21.5603																														259.2	272.8	265.7	265.9
S2	1195	41.1667	21.2158																														259.4	273	266	266.2
S2	1200	39.3333	24.7223																														259.7	273.3	266.3	266.4
S2	1205	40.3333	24.2145																														259.9	273.6	266.6	266.7
S2	1210	41	23.3112																														260.2	273.9	266.8	266.9
S2	1215	40.3333	24.8769																														260.5	274.2	267.1	267.2
S2	1220	39.5	26.3111																														260.8	274.5	267.4	267.5
S2	1225	35.6667	27.6126																														260.9	274.8	267.6	267.7
S2	1230	33.6667	28.5582	1.45565	12	81	83	274.076	±	7.76666	15.0804	845.219	±	20.2812	9	3.06564	±	0.151406	10		N.A.		31.7	±	1.1	39.5	±	1.3	533	±	16		261.1	275.1	267.8	268
S2	1235	34	28.1175
S2	1240	34.3333	28.984
					Notes: Grain-size K-rich feldspar extracts was 90-180 µm except for samples 128156, -72, -83 for which it was 63-90 µm. Ages highlighted in bold font were used for Bayesian modelling

## Sheet: C
SECTION C		Proxies			Luminescence dating												Q				FK				Q			FK																Bacon age depth modelling
Stratigraphy	Depth	Mag. sus.	>63 µm	Bulk density					Quartz age (ka)				K-feldspar age (ka)				De (Gy)		n		pIRIR200,290 De (Gy)		n		Dose rate (Gy .ka-1)			Dose rate (Gy .ka-1)		w.c.		238U			226Ra			232Th			40K			min	max	median	wmean
	(cm)	(10-8 m3 kg-1)	(%)	(g. cm-3)	Sample code					rand. unc.	total unc.			rand. unc.	total unc.			rand. unc.				rand. unc.				total unc.			total unc.	(weight %)		(Bq.kg-1)			(Bq.kg-1)			(Bq.kg-1)			(Bq.kg-1)			(ka)
L1	5		23.783
L1	10	32.2923	22.9599	1.50462	C3	81	01	64.3625	±	4.88936	6.06688		N.A.			192.5	±	13.665	5		N.A.			2.99087	±	0.162335	3.57175	±	0.162879	10	14	±	17	31.2	±	1.4	45.4	±	1.3	537	±	23
L1	15		23.6091
L1	20	31.8931	23.2315		C3	81	02	42.773	±	2.20598	3.27236		N.A.			136.2	±	6.57901	6		N.A.			3.18425	±	0.162982	3.7679	±	0.163543	10	31	±	12	35.1	±	1	47	±	1.1	567	±	15
L1	25		23.5007
L1	30	32.5254	23.7174	1.52022	C3	81	03	56.5286	±	3.89143	5.03528	58.2694	±	7.18474	7.55967	170.333	±	11.2655	6	209.654	±	25.6324	7	3.01322	±	0.155411	3.59802	±	0.156171	10	26	±	11	32.5	±	0.9	45.3	±	1.1	541	±	16		56.5	59.5	58.1	58.1	Bacon settings
L1	35		23.5182																																									56.7	59.6	58.2	58.2	resolution: 5 cm
L1	40	31.5859	24.1889	1.46597	C3	81	04		N.A.			60.2536	±	1.84603	3.04026		N.A.			207.799	±	5.1731	12	2.8637	±	0.150439	3.44875	±	0.151362	10	38.462	±	13.024	29.759	±	1.032	42.37	±	1.209	504	±	16		56.8	59.7	58.4	58.3	0.025 #acc.mean
L1	45		24.8836																																									57	59.8	58.5	58.5	1.5 #acc.shape
L1	50	32.0569	24.8586		C3	81	05	50.1431	±	4.62471	5.42997		N.A.			144.833	±	12.9523	6		N.A.			2.8884	±	0.153632	3.47325	±	0.154565	10	27	±	15	31.2	±	1.1	42	±	1.3	529	±	17		57.1	59.9	58.6	58.6	0.7 #mem.mean
L1	55		24.898																																									57.3	60	58.7	58.7	4 #mem.strength
L1	60	32.0941	25.2293	1.49154	C3	81	06	64.2131	±	7.78704	8.60207	56.7008	±	1.92858	3.00252	187.167	±	21.9673	6	198.41	±	4.48477	6	2.91478	±	0.166691	3.49925	±	0.167569	10	22	±	19	29.6	±	1.5	44.1	±	1.5	544	±	26		57.4	60.1	58.8	58.8	3080000 iterations
L1	65		25.0712																																									57.5	60.1	58.9	58.9
L1	70	32.9289	25.4856	1.49189	C3	81	07	51.0935	±	3.20178	4.31813	51.9971	±	7.87421	8.1435	137.667	±	8.11035	6	170.471	±	25.6413	7	2.6944	±	0.141857	3.27847	±	0.143038	10	16	±	12	28.2	±	1	36.9	±	1.1	520	±	17		57.6	60.3	59	59
L1	75		25.3577																																									57.8	60.3	59.1	59.1
L1	80	32.0337	26.5019	1.57739	C3	81	08	49.6175	±	1.93895	3.42726	61.2417	±	3.06919	3.94248	138.667	±	4.34869	6	206.9	±	9.5704	6	2.79471	±	0.150179	3.37842	±	0.151262	10	45	±	14	30.1	±	1.1	42	±	1.1	481	±	19		58	60.4	59.2	59.2
L1	85		26.3628																																									58.1	60.5	59.4	59.4
L1	90	32.6253	26.093	1.45606	C3	81	09	44.1035	±	3.07543	3.98556	58.6877	±	2.68953	3.62857	136.5	±	8.98053	6	215.879	±	8.95863	6	3.095	±	0.167757	3.67843	±	0.168592	10	41.555	±	14.374	31.852	±	1.189	42.808	±	1.135	587	±	21		58.2	60.6	59.5	59.5
L1	95		26.5828																																									58.4	60.7	59.6	59.6
L1	100	32.833	27.9888	1.47062	C3	81	10	46.9827	±	3.09785	4.10452	61.8062	±	2.09579	3.29235	138.77	±	8.84053	3	218.602	±	6.73162	9	2.95363	±	0.152724	3.53689	±	0.153735	10	26	±	8	31.9	±	0.7	44.2	±	0.8	549	±	12		58.6	60.8	59.7	59.7
L1	105		28.5027																																									58.7	60.9	59.8	59.8
L1	110	31.9787	28.8306	1.51366	C3	81	11	54.54	±	5.58148	6.38986	62.544	±	1.98827	3.21067	147.312	±	14.8247	3	205.405	±	5.72499	6	2.70099	±	0.14032	3.28417	±	0.141578	10	21	±	9	28.5	±	0.8	38.2	±	0.9	516	±	14		58.8	61.1	59.9	59.9
L1	115		28.061																																									58.9	61.1	60	60
L1	120	32.3692	27.9326	1.50393	C3	81	12	49.9307	±	4.4798	5.30927	67.7509	±	4.36228	5.16353	141.351	±	12.2418	3	231.31	±	14.2241	8	2.83094	±	0.15261	3.41412	±	0.153713	10	12	±	13	32.2	±	1.1	43.5	±	1.1	531	±	19		59	61.2	60.1	60.1
L1	125		28.7538																																									59.1	61.3	60.2	60.2
L1	130	32.0513	28.3003	1.53775	C3	81	13	54.7189	±	2.91772	4.29668	59.0691	±	1.75304	3.0189	167.269	±	8.48535	9	215.02	±	5.65009	6	3.05688	±	0.158617	3.64014	±	0.159566	10	40	±	9	32.7	±	0.8	44.5	±	0.9	570	±	13		59.2	61.4	60.3	60.3
L1	135		27.0219																																									59.3	61.5	60.4	60.4
L1	140	32.02	23.7646	1.48805	C3	81	14	44.5665	±	2.49085	3.5672	60.9892	±	1.94577	3.15358	123.059	±	6.50362	5	203.987	±	5.7423	9	2.76125	±	0.143842	3.34464	±	0.145067	10	31	±	9	29.7	±	0.8	40.1	±	1	513	±	15		59.4	61.6	60.5	60.5
L1	145		25.2768																																									59.5	61.7	60.6	60.6
L1	150	32.339	29.2342	1.50327	C3	81	15	55.4078	±	9.57833	10.0965	58.6657	±	1.73297	2.98679	165.605	±	28.3412	3	209.578	±	4.47278	9	2.98883	±	0.164158	3.5724	±	0.165127	10	27	±	15	31.2	±	1.2	45.3	±	1.2	564	±	21		59.6	61.8	60.7	60.7
L1	155		25.8198																																									59.7	61.8	60.8	60.8
L1	160	32.6708	25.3298	1.52772	C3	81	16	46.0366	±	3.87796	4.7004	57.6648	±	2.0396	3.14709	138.263	±	11.1519	3	206.851	±	5.98552	9	3.00334	±	0.165023	3.58712	±	0.165987	10	39	±	16	31	±	1.3	46.2	±	1.3	548	±	22		59.8	61.9	60.8	60.9
L1	165		25.6011																																									59.9	62	60.9	61
L1	170	32.5602	24.8887		C3	81	17	55.0516	±	5.41123	6.27942	59.6055	±	1.83781	3.10269	171.516	±	16.5586	3	220.515	±	5.87044	13	3.11555	±	0.16457	3.69958	±	0.165487	10	25	±	10	35.6	±	0.9	45.1	±	1	599	±	15		60	62.1	61	61
L1	175		23.3881																																									60.1	62.2	61.1	61.2
L1	180	33.2886	24.4164	1.52514	C3	81	18	63.4757	±	9.76132	10.4195	63.0754	±	1.72389	3.09456	173.409	±	26.4757	3	209.169	±	4.75915	9	2.73189	±	0.142857	3.31617	±	0.144142	10	23	±	8	30.2	±	0.7	41.9	±	0.9	505	±	13		60.2	62.3	61.3	61.3
L1	185		25.0175																																									60.3	62.5	61.4	61.4
L1	190	32.827	24.7964	1.50753	C3	81	19	47.4955	±	1.43633	3.0977	65.7377	±	2.69418	3.83623	140.107	±	3.50208	3	232.348	±	8.93206	6	2.94991	±	0.154102	3.53446	±	0.155181	10	44	±	9	31.5	±	0.8	43.3	±	0.9	540	±	13		60.4	62.7	61.5	61.5
L1	195		26.4967																																									60.5	62.8	61.6	61.6
L1	200	33.3395	28.7138	1.41128	C3	81	20	45.0723	±	2.28983	3.46196	61.0574	±	1.54185	2.94329	126.065	±	5.99132	3	206.483	±	4.21761	3	2.79695	±	0.146432	3.38179	±	0.147662	10	26	±	8	31.1	±	0.7	41.7	±	0.9	523	±	13		60.6	62.9	61.7	61.8
L1	205		26.8429																																									60.7	63	61.8	61.9
L1	210	33.8076	27.0126	1.53627	C3	81	21	67.6046	±	17.2054	17.6401	62.1913	±	2.11801	3.30927	184.705	±	46.8847	3	206.304	±	6.29382	3	2.73213	±	0.143324	3.31725	±	0.144623	10	19	±	9	31	±	0.8	38.8	±	0.9	527	±	15		60.8	63.2	62	62
L1	215		28.5515																																									60.9	63.3	62.1	62.1
L1	220	32.833	28.9742	1.50227	C3	81	22	58.6943	±	7.83747	8.53568	68.0225	±	3.50408	4.47649	161.268	±	21.3315	3	226.719	±	11.1685	3	2.74759	±	0.144148	3.33299	±	0.14544	10	22	±	8	30.5	±	0.7	43.2	±	0.9	506	±	14		61	63.4	62.2	62.2
L1	225		28.0633																																									61.1	63.6	62.3	62.3
L1	230	33.557	26.4437	1.43391	C3	81	23	73.9811	±	17.0066	17.5371	65.3073	±	5.05527	5.73609	214.184	±	48.9395	3	227.322	±	16.939	6	2.89512	±	0.16076	3.48081	±	0.161847	10	36	±	14	33.2	±	1.2	43	±	1.1	533	±	20		61.2	63.7	62.4	62.4
L1	235		26.5382																																									61.3	63.8	62.5	62.5
L1	240	34.2122	23.442	1.53368	C3	81	24	49.3948	±	2.77507	3.98935	63.3393	±	4.42517	5.15921	148.575	±	7.52908	3	227.634	±	15.2173	6	3.00791	±	0.166252	3.59388	±	0.167252	10	35	±	15	32.5	±	1.3	46.9	±	1.5	557	±	20		61.4	63.9	62.6	62.6
L1	245		24.2571																																									61.5	64.1	62.7	62.7
L1	250	32.7011	28.2363	1.52411	C3	81	25		N.A.			61.3032	±	1.34475	2.90552		N.A.		3	222.343	±	3.7832	6	3.04071	±	0.159413	3.62694	±	0.160443	10	34	±	10	34.6	±	0.8	45.6	±	1	567	±	14		61.5	64.3	62.8	62.8
					Notes: Grain-size for quartz and K-rich feldspar extracts was 90-180 µm for all samples. Ages highlighted in bold font were used for Bayesian modelling

## Sheet: D
SECTION D		Proxies			Luminescence dating												Q				FK				Q			FK																Bacon age depth modelling
Stratigraphy	Depth	Mag. sus.	>63 µm	Bulk density					Quartz age (ka)				K-feldspar age (ka)				De (Gy)		n		pIRIR200,290 De (Gy)		n		Dose rate (Gy .ka-1)			Dose rate (Gy .ka-1)		w.c.		238U			226Ra			232Th			40K			min	max	median	wmean
	(cm)	(10-8 m3 kg-1)	(%)	(g. cm-3)	Sample code					rand. unc.	total unc.			rand. unc.	total unc.			rand. unc.				rand. unc.				total unc.			total unc.	(weight %)		(Bq.kg-1)			(Bq.kg-1)			(Bq.kg-1)			(Bq.kg-1)			(ka)
S0	5		34.0318
S0	10	66.1972	33.0276	N.A.	D3	81	01	2.44431	±	0.150178	0.199819	3.30191	±	0.421136	0.707502	7.39431	±	0.428378	24	11.9067	±	2.50288	3	3.02511	±	0.149016	3.60599	±	0.149732	15	24.312	±	13.651	32.371	±	1.093	45.993	±	1.294	579	±	17		2.3	2.8	2.5	2.5	Bacon settings
S0	15		35.2601	N.A.	D3	81	02	2.78045	±	0.174571	0.230267	3.25134	±	0.380154	0.692975	8.20112	±	0.4891	24	11.484	±	2.40157	3	2.94957	±	0.144555	3.5321	±	0.145403	15	27.279	±	12.443	32.269	±	1.016	44.153	±	1.183	563	±	16		2.5	2.9	2.7	2.7	resolution: 5 cm
S0	20	80.897	33.7027	N.A.	D3	81	03	3.55772	±	0.428264	0.469115	4.87278	±	1.2062	1.35988	9.75801	±	0.725488	24	16.2089	±	4.30092	3	2.74277	±	0.287128	3.32642	±	0.287637	15	31.153	±	24.225	29.88	±	1.848	44.49	±	1.803	491	±	30		2.7	3	2.8	2.9	0.025 #acc.mean
S0	25		36.6853	N.A.	D3	81	04	2.8387	±	0.183622	0.239974	2.68139	±	0.203662	0.600182	8.56804	±	0.512063	18	9.66018	±	2.12091	3	3.0183	±	0.156098	3.60267	±	0.156956	15	29.806	±	16.942	31.306	±	1.297	45.114	±	1.253	592	±	22		2.9	3.2	3	3	1.5 #acc.shape
S0	30	93.528	36.4839	N.A.	D3	81	05	3.1552	±	0.100733	0.198692	4.02706	±	0.160229	0.625514	8.9396	±	0.218485	38	13.7648	±	2.06034	3	2.83329	±	0.140762	3.41809	±	0.141845	15	22.825	±	11.738	30.778	±	1.002	40.614	±	1.158	564	±	18		3	3.4	3.2	3.2	0.7 #mem.mean
S0	35		33.986	N.A.	D3	81	06	3.49053	±	0.203138	0.277924	3.3648	±	0.297815	0.671976	9.81563	±	0.549976	18	11.4304	±	2.23638	3	2.81207	±	0.13487	3.39707	±	0.13605	15	21.144	±	8.14	32.213	±	0.683	42.119	±	0.816	547	±	12		3.3	3.6	3.4	3.4	4 #mem.strength
S0	40	95.7499	34.3067	N.A.	D3	81	07	3.97154	±	0.270257	0.345781	4.10379	±	1.05072	1.22107	10.859	±	0.636323	22	13.6215	±	4.00157	3	2.7342	±	0.155788	3.31924	±	0.156873	15	32.219	±	22.277	30.707	±	1.712	43.584	±	1.662	502	±	28		3.5	3.8	3.7	3.7	5720000 iterations
S0	45		35.8847	N.A.	D3	81	08	3.9696	±	0.252815	0.331255	5.50665	±	0.560351	0.887076	9.75788	±	0.532574	18	16.7575	±	2.59044	3	2.45815	±	0.136526	3.04313	±	0.137926	15	19.274	±	19.377	27.103	±	1.435	38.613	±	1.374	460	±	23		3.7	4.2	3.9	3.9
S0	50	96.5599	35.5699	N.A.	D3	81	09	3.6995	±	0.212538	0.293952	4.57581	±	0.639474	0.86597	11.1371	±	0.536899	22	16.4514	±	3.01671	3	3.01045	±	0.167329	3.5953	±	0.168265	15	45.993	±	22.082	30.292	±	1.69	48.765	±	1.673	564	±	28		3.9	4.5	4.2	4.2
S0	55		38.039	N.A.	D3	81	10	5.4023	±	0.224042	0.369886	6.66376	±	0.638418	0.920546	14.4512	±	0.496099	12	21.7217	±	2.85634	3	2.675	±	0.136646	3.25967	±	0.137979	15	31.825	±	14.076	30.557	±	1.112	39.29	±	1.288	512	±	17		4.4	4.9	4.7	4.7
S0	60	93.5334	36.3403	N.A.	D3	81	11	5.2845	±	0.224615	0.365154	6.31559	±	0.603647	0.893635	14.1187	±	0.41346	18	20.5648	±	2.7556	3	2.67172	±	0.146752	3.25619	±	0.148016	15	14.136	±	19.039	31.956	±	1.486	44.153	±	1.439	503	±	24		5	5.3	5.2	5.2
S0	65		35.0743	N.A.	D3	81	12	5.39704	±	0.198244	0.356566	4.53961	±	0.161521	0.622127	15.6317	±	0.526434	18	15.8006	±	2.06854	3	2.89635	±	0.139828	3.48062	±	0.141055	15	25.88	±	7.206	32.231	±	0.627	43.093	±	0.76	579	±	12		5.4	5.8	5.6	5.6
S0	70	93.5479	35.7893	N.A.	D3	81	13	6.14666	±	0.197926	0.389416	6.76493	±	0.280577	0.728654	16.1749	±	0.368033	21	21.7531	±	2.15626	9	2.63149	±	0.134078	3.21556	±	0.135508	15	34.146	±	12.603	30.22	±	1.057	42.019	±	1.242	482	±	18		5.8	6.4	6.1	6.1
S0	75		35.8985	N.A.	D3	81	14	6.60613	±	0.245211	0.437261	5.39497	±	0.467086	0.787093	18.2033	±	0.607249	18	18.016	±	2.52475	3	2.75552	±	0.134098	3.3394	±	0.135476	15	23.983	±	8.507	32.03	±	0.716	41.431	±	0.849	541	±	12		6.1	6.6	6.4	6.4
S0	80	94.8458	36.1975	N.A.	D3	81	15	6.28057	±	0.198747	0.399134	7.11038	±	0.344159	0.72013	18.4168	±	0.448981	18	25.0004	±	2.29942	3	2.93234	±	0.147911	3.51605	±	0.149087	15	31.558	±	12.443	32.623	±	1.036	41.9	±	1.197	594	±	17		6.4	6.8	6.6	6.6
S0	85		37.1987	N.A.	D3	81	16	8.10276	±	0.447528	0.628189	6.11351	±	0.214797	0.727598	19.9485	±	0.890452	16	18.6187	±	2.04652	3	2.46194	±	0.137474	3.04551	±	0.138986	15	20.04	±	18.575	27.418	±	1.424	39.445	±	1.409	466	±	24		6.5	7	6.8	6.8
S0	90	86.7128	36.9995	N.A.	D3	81	17	6.83659	±	0.203065	0.427758	7.45945	±	0.332792	0.730333	19.4905	±	0.487571	18	25.6183	±	2.27822	6	2.8509	±	0.139347	3.43434	±	0.140655	15	36.384	±	8.184	30.963	±	0.714	42.991	±	0.873	558	±	14		6.7	7.3	7	7
S0	95		36.4777	N.A.	D3	81	18	7.0867	±	0.256207	0.466819	5.89782	±	0.11115	0.635173	20.2132	±	0.626587	18	20.2626	±	2.01193	3	2.85228	±	0.141992	3.43561	±	0.143287	15	14.183	±	10.522	33.558	±	0.888	44.583	±	1.054	571	±	15		6.9	7.4	7.2	7.2
S0	100	93.3109	37.6831	N.A.	D3	81	19	7.67283	±	0.297699	0.515967	7.72988	±	0.299401	0.735198	21.0008	±	0.451808	18	25.6655	±	2.1264	6	2.73704	±	0.153839	3.3203	±	0.155095	15	11.07	±	20.33	31.541	±	1.607	44.881	±	1.547	538	±	27		7.1	7.5	7.3	7.3
S0	105		36.3615	N.A.	D3	81	20	6.60976	±	0.268624	0.453393	6.55179	±	0.344589	0.714788	19.2729	±	0.570628	18	22.9249	±	2.27397	3	2.91582	±	0.157794	3.49903	±	0.158941	15	44.968	±	18.295	29.745	±	1.439	44.246	±	1.4	571	±	25		7.2	7.8	7.5	7.5
S0	110	84.1719	37.3973	N.A.	D3	81	21	8.6734	±	0.256225	0.542181	9.0257	±	0.152397	0.706005	24.113	±	0.542492	18	30.3561	±	2.00797	3	2.78011	±	0.139046	3.36329	±	0.140423	15	21.142	±	10.284	30.628	±	0.885	41.15	±	1.049	568	±	17		7.3	8	7.6	7.7
S0	115		37.5789	N.A.	D3	81	22	7.81078	±	0.398453	0.586471	7.8188	±	0.540744	0.859062	21.6886	±	1.01588	16	26.2706	±	2.66617	3	2.77675	±	0.140049	3.35992	±	0.141425	15	11.848	±	11.788	31.207	±	0.966	42.293	±	1.136	571	±	16		7.8	8.4	8.1	8.1
S0	120	85.354	38.2	N.A.	D3	81	23	6.97046	±	0.366686	0.530304	8.08264	±	0.172525	0.711431	18.5301	±	0.896469	24	26.2003	±	2.02872	3	2.65837	±	0.134174	3.24156	±	0.135677	15	11.025	±	11.129	28.481	±	0.948	40.617	±	1.138	548	±	17		8.1	8.8	8.5	8.5
S0	125		38.604	N.A.	D3	81	24	8.56934	±	0.525672	0.707352	6.9802	±	0.54454	0.844878	24.2375	±	1.38757	24	23.8137	±	2.69481	3	2.82839	±	0.14522	3.4116	±	0.146533	15	25.155	±	13.375	32.367	±	1.089	41.999	±	1.258	571	±	18		8.4	9.3	8.9	8.9
S0	130	74.091	38.6684	N.A.	D3	81	25	10.6293	±	0.480576	0.757787	11.2917	±	0.388136	0.839462	29.0216	±	1.09972	18	37.4162	±	2.25299	3	2.73035	±	0.143095	3.3136	±	0.144481	15	7.567	±	14.261	30.219	±	1.177	39.726	±	1.373	580	±	21		8.6	9.9	9.3	9.3
S0	135		35.8686	N.A.	D3	81	26	11.1618	±	0.589152	0.85246	9.38491	±	0.810136	1.06825	31.0871	±	1.30682	17	31.6125	±	3.27884	3	2.78513	±	0.156703	3.36845	±	0.157952	15	18.809	±	20.2	33.004	±	1.589	43.9	±	1.518	551	±	27		9.4	10.3	9.8	9.8
S0	140	71.8954	39.646	N.A.	D3	81	27	10.8079	±	0.389367	0.712166	11.6423	±	0.248023	0.79165	29.5814	±	0.856923	18	38.657	±	2.05242	3	2.73701	±	0.139633	3.3204	±	0.141061	15	13.449	±	11.542	33.215	±	0.995	40.116	±	1.138	562	±	18		10	10.8	10.4	10.4
S0	145		38.8955																																									10.5	11.4	11	11
S0	150	73.639	37.7977	N.A.	D3	81	28	11.169	±	0.537362	0.819812	11.0975	±	0.396186	0.82132	32.4773	±	1.24794	18	38.7455	±	2.24509	3	2.90779	±	0.159562	3.49136	±	0.160747	15	16.188	±	18.79	32.315	±	1.491	44.72	±	1.427	601	±	26		10.9	12.1	11.5	11.5
S0	155		37.1864																																									11.2	12.2	11.7	11.7
S0	160	76.2091	38.3697	1.57768	D3	81	29	11.613	±	0.30067	0.709842	11.6818	±	0.40035	0.846763	32.4994	±	0.672235	21	39.5116	±	2.36103	3	2.79853	±	0.137338	3.38232	±	0.138776	15	26.536	±	6.903	31.147	±	0.638	40.583	±	0.777	575	±	13		11.4	12.3	11.9	11.9
S0	165		32.942																																									11.5	12.6	12	12
S0	170	66.7732	34.3426	1.48436	D3	81	30	7.20149	±	0.408668	0.570731	8.43834	±	0.492403	0.845484	19.6213	±	1.01435	18	27.9195	±	2.52283	3	2.72462	±	0.141794	3.30865	±	0.143232	15	38.879	±	13.082	30.934	±	1.146	40.381	±	1.333	533	±	20		11.6	12.9	12.2	12.2
S0	175		33.9399																																									11.9	13.1	12.4	12.5
S0	180	65.2985	35.394	1.5351	D3	81	31	8.19307	±	0.362979	0.581556	10.4791	±	0.163216	0.734974	23.0746	±	0.925728	18	35.6355	±	2.0001	3	2.81636	±	0.141628	3.40064	±	0.143032	15	23.176	±	10.45	31.175	±	0.906	43.407	±	0.871	572	±	16		12.1	13.4	12.7	12.7
S0	185		36.4776																																									12.2	13.7	13	13
S0	190	56.6382	37.342	1.57345	D3	81	32	12.0375	±	0.728734	0.99043	12.5856	±	0.729612	1.04869	35.5776	±	1.80533	18	44.5548	±	3.02708	3	2.95557	±	0.169655	3.54013	±	0.170773	15	55.615	±	21.372	30.619	±	1.738	41.796	±	1.697	593	±	32		12.3	14.2	13.3	13.3
S0	195		37.8218																																									12.8	14.2	13.5	13.5
S0	200	51.2969	40.4159	1.60914	D3	81	33	15.2744	±	0.46922	0.963856	15.9612	±	0.668488	1.11454	37.843	±	1.02346	18	48.8791	±	2.80338	3	2.47754	±	0.120116	3.06237	±	0.121979	15	23.8	±	5.88	26.152	±	0.527	34.769	±	0.642	514	±	11		13.3	14.3	13.8	13.8
L1	205		41.9604																																									13.6	14.5	14.1	14.1
L1	210	45.1489	44.5762	1.57709	D3	81	34	15.1281	±	0.686238	1.10569	15.4359	±	0.309616	0.944387	38.3365	±	1.61441	18	48.1485	±	2.12078	3	2.53412	±	0.130907	3.11924	±	0.132449	10	18.968	±	6.811	29.649	±	0.62	34.394	±	0.745	499	±	13		13.8	14.7	14.3	14.3
L1	215		45.6726																																									13.9	14.8	14.4	14.4
L1	220	40.7464	48.3117	1.50378	D3	81	35	14.3228	±	0.621761	1.03399	12.8764	±	0.236575	0.834558	39.2451	±	1.62491	15	42.8197	±	2.0993	3	2.74005	±	0.139644	3.32545	±	0.140975	10	29.284	±	6.949	26.08	±	0.519	36.285	±	0.561	551	±	7		14	14.8	14.4	14.4
L1	225		50.7025																																									14.1	14.9	14.5	14.5
L1	230	39.9814	51.6844	N.A.	D3	81	36	14.3147	±	0.354602	0.898354	14.0798	±	2.03289	2.19998	38.4903	±	0.64538	18	45.8476	±	6.88126	3	2.68887	±	0.141194	3.25626	±	0.141463	10	30.556	±	9.314	25.93	±	0.769	35.771	±	0.92	528.951	±	13.76		14.1	14.9	14.5	14.5
L1	235		53.3048																																									14.2	14.9	14.6	14.6
L1	240	38.6029	54.2591	1.6287	D3	81	37	13.8098	±	0.59863	0.997346	14.4097	±	1.13424	1.41314	37.9614	±	1.52724	21	48.0542	±	4.23069	3	2.74888	±	0.142762	3.33484	±	0.144072	10	25.086	±	8.025	25.331	±	0.688	37.135	±	0.663	553.813	±	13.022		14.3	15	14.6	14.6
L1	245		53.7775																																									14.3	15	14.7	14.7
L1	250	39.5257	54.7506	1.49371	D3	81	38	15.2559	±	0.516197	1.01807	12.7238	±	1.0073	1.2991	38.782	±	1.11295	18	39.8043	±	3.68698	3	2.5421	±	0.132816	3.12833	±	0.134356	10	22.327	±	7.991	24.575	±	0.702	34.378	±	0.844	509.452	±	14.211		14.4	15.1	14.7	14.7
L1	255		54.5558																																									14.4	15.1	14.8	14.8
L1	260	38.6065	53.9386	1.50183	D3	81	39	16.0505	±	0.561163	1.08053	11.4574	±	0.321005	0.853913	40.5941	±	1.22506	18	35.6972	±	2.17683	3	2.52915	±	0.131936	3.11565	±	0.133501	10	15.028	±	8.086	25.196	±	0.69	34.355	±	0.827	513.233	±	12.83		14.4	15.2	14.8	14.8
L1	265		54.0466																																									14.5	15.2	14.9	14.9
L1	270	37.123	53.0708	1.58354	D3	81	40	14.5125	±	0.638146	1.05291	11.7124	±	0.475638	0.920149	37.7861	±	1.56447	18	37.368	±	2.46958	3	2.60369	±	0.134021	3.19045	±	0.13552	10	27.425	±	6.181	25.891	±	0.543	33.954	±	0.658	523.516	±	11.057		14.5	15.3	14.9	14.9
L1	275		52.452																																									14.5	15.3	14.9	14.9
L1	280	35.9431	51.7747	1.60385	D3	81	41	13.4866	±	0.410083	0.880733	12.5899	±	0.337399	0.871579	35.8161	±	0.81696	54	40.8253	±	2.17832	3	2.65569	±	0.141635	3.2427	±	0.143032	10	19.665	±	10.134	26.709	±	0.858	36.465	±	0.82	536	±	16		14.6	15.4	15	15
L1	285		52.2097																																									14.6	15.4	15	15
L1	290	34.7864	51.6067	1.57041	D3	81	42	13.5292	±	0.62562	1.00474	12.5283	±	0.436468	0.894491	38.645	±	1.23392	18	43.1434	±	2.19689	3	2.85641	±	0.171283	3.44367	±	0.172345	10	32.121	±	19.136	27.647	±	1.597	37.951	±	1.551	580	±	31		14.6	15.4	15	15
L1	295		50.9005																																									14.8	15.5	15.1	15.1
L1	300	35.046	51.1153																																									14.8	15.7	15.2	15.3
L1	305		52.6052	1.55968	D3	81	43	16.278	±	0.837631	1.25675	15.4754	±	1.2323	1.53018	39.7342	±	1.92881	18	46.8687	±	4.18483	6	2.44098	±	0.126939	3.02859	±	0.128649	10	12.866	±	7.083	26.075	±	0.632	35.507	±	0.772	478	±	12		14.9	15.8	15.3	15.4
L1	310	33.0195	53.5241																																									14.9	16	15.4	15.5
L1	315		61.8145																																									15.1	16.1	15.6	15.6
L1	320	32.8786	64.2105																																									15.2	16.2	15.7	15.7
L1	325		68.6033																																									15.2	16.3	15.8	15.8
L1	330	32.077	75.3255	1.51885	D3	81	44	16.1746	±	0.632843	1.12671	17.999	±	2.17662	2.38885	38.9123	±	1.15648	18	53.8876	±	6.72701	6	2.40577	±	0.133279	2.99393	±	0.134941	10	5.988	±	12.263	22.85	±	1.013	33.135	±	0.993	503	±	19		15.3	16.4	15.9	15.9
L1	335		74.6122																																									15.4	16.5	15.9	16
L1	340	31.5149	75.0035																																									15.6	16.5	16	16
L1	345		73.079																																									15.6	16.6	16.1	16.1
L1	350	32.0386	68.4235	1.54161	D3	81	45	19.7388	±	0.936715	1.47834	17.3586	±	1.28848	1.60439	49.741	±	2.28009	28	53.9595	±	4.44451	6	2.51996	±	0.128691	3.10852	±	0.130344	10	35.476	±	6.093	21.565	±	0.438	32.893	±	0.486	512	±	7		15.7	16.7	16.2	16.2
L1	355		68.8009																																									15.8	16.7	16.2	16.3
L1	360	30.7409	69.5898		D3	81	46	16.4475	±	0.45258	1.05389	21.0557	±	1.30869	1.69492	40.4744	±	0.775323	18	63.858	±	4.32728	3	2.46081	±	0.131113	3.03281	±	0.131772	10	17.914	±	8.822	23.069	±	0.746	32.947	±	0.899	503	±	15		15.8	16.8	16.3	16.3
L1	365		75.6441																																									15.9	16.8	16.4	16.4
L1	370	34.746	73.7337																																									15.9	16.9	16.4	16.4
L1	375		72.7698	1.54161	D3	81	47	15.6191	±	0.728571	1.16115	15.5969	±	0.324296	0.967475	38.3618	±	1.61718	28	47.4941	±	2.09525	3	2.45608	±	0.131108	3.0451	±	0.132785	10	5.43	±	6.078	25.365	±	0.896	32.773	±	1.047	518	±	18		16	16.9	16.4	16.5
L1	380	33.6798	74.6886																																									16	17	16.5	16.5
L1	385		77.6992																																									16	17	16.5	16.5
L1	390	34.0825	78.6172	1.44075	D3	81	48	15.6388	±	0.682318	1.13702	15.1959	±	0.816561	1.20491	40.5632	±	1.12152	24	48.3691	±	2.99766	3	2.59376	±	0.156093	3.18304	±	0.157434	10	22.182	±	17.834	24.768	±	1.475	33.975	±	1.444	541	±	28		16.1	17.1	16.6	16.6
L1	395		76.3236																																									16.1	17.1	16.6	16.6
L1	400	33.9466	71.7297																																									16.2	17.1	16.7	16.7
L1	405		74.6302	1.59715	D3	81	49	15.0603	±	0.510461	1.01409	16.2865	±	1.59852	1.84475	38.732	±	1.00899	21	51.4869	±	5.35839	3	2.5718	±	0.139814	3.16132	±	0.141327	10	33.124	±	10.852	24.711	±	0.893	35.226	±	0.866	512	±	17		16.2	17.2	16.7	16.7
L1	410	33.0868	77.3332																																									16.3	17.3	16.8	16.8
L1	415		78.3038																																									16.4	17.4	16.9	16.9
L1	420	33.3502	76.2499	1.5728	D3	81	50	17.2397	±	0.701268	1.22044	17.3367	±	1.02272	1.41322	40.4876	±	1.41156	17	50.9395	±	3.50743	3	2.3485	±	0.126384	2.93825	±	0.128207	10	31.843	±	9.608	21.745	±	0.783	32.409	±	0.758	462	±	15		16.5	17.5	17	17
L1	425		64.8628																																									16.5	17.6	17.1	17.1
L1	430	33.654	62.2188																																									16.6	17.8	17.2	17.2
L1	435		68.951	1.60938	D3	81	51	17.7836	±	0.958689	1.40851	17.4306	±	0.806379	1.26394	42.5765	±	2.05221	18	52.0145	±	2.96231	3	2.39414	±	0.132217	2.9841	±	0.133939	10	18.187	±	11.074	24.477	±	0.94	33.423	±	1.121	482	±	18		16.7	17.9	17.3	17.3
L1	440	32.5945	73.0314																																									16.8	18	17.4	17.4
L1	445		74.5995																																									16.9	18.2	17.5	17.5
L1	450	31.1526	75.597	1.54531	D3	81	52	17.255	±	0.870344	1.32923	15.8745	±	0.568721	1.08261	42.571	±	2.02451	17	48.5333	±	2.56705	3	2.46717	±	0.129913	3.05732	±	0.131621	10	26.397	±	6.876	23.491	±	0.609	31.343	±	0.728	514	±	13		16.9	18.4	17.6	17.6
L1	455		67.0548																																									17.1	18.5	17.7	17.7
L1	460	35.2639	64.8433																																									17.2	18.6	17.8	17.8
L1	465		42.6958	1.50638	D3	81	53	19.3562	±	1.03778	1.53489	31.2789	±	3.37246	3.66567	51.7126	±	2.48185	18	102.031	±	11.0014	6	2.67163	±	0.148383	3.26197	±	0.149775	10	26.404	±	12.319	29.885	±	1.055	41.849	±	1.261	503	±	19		17.2	18.7	17.9	17.9
L1	470	34.0072	21.7172																																									17.3	18.9	18	18.1
L1	475		22.5335																																									17.4	19	18.1	18.2
L1	480	32.349	20.7056	1.59279	D3	81	54	17.4066	±	0.732813	1.25567	20.3833	±	2.65764	2.8544	48.0749	±	1.905	27	68.3327	±	9.09597	6	2.76187	±	0.144401	3.35238	±	0.145782	10	34.329	±	5.589	31.699	±	0.53	42.486	±	0.652	514.728	±	10.113		17.5	19.1	18.2	18.2
L1	485		20.3111
L1	490	34.7186	19.6065
L1	495		16.5261	1.52275	D3	81	55	54.5525	±	2.05551	3.80967	73.3062	±	1.93575	3.70489	162.294	±	5.03639	18	258.31	±	5.44309	8	2.975	±	0.163324	3.52371	±	0.16187	10	35.062	±	11.871	36.257	±	1.049	49.394	±	0.992	519	±	17		71.2	76.6	74	74	Bacon settings
L1	500	34.2711	18.5028																																									71.6	76.8	74.3	74.3	resolution: 5 cm
L1	505		16.562																																									71.9	77	74.5	74.6	0.05 #acc.mean
L1	510	35.844	17.6762	1.58453	D3	81	56	62.9745	±	4.11824	5.53127		N.A.			174.097	±	10.9749	11	0	N.A.	0	0	2.76457	±	0.147349	3.35538	±	0.14871	10	29.068	±	7.847	33.709	±	0.729	44.611	±	0.878	505	±	13		72.1	77.3	74.8	74.8	1.5 #acc.shape
L1	515		20.7994																																									72.4	77.7	75.1	75.1	0.7 #mem.mean
L1	520	33.7634	17.4603																																									72.7	77.9	75.4	75.4	4 #mem.strength
L1	525		25.2331	1.47049	D3	81	57		N.A.			74.1802	±	3.0044	4.36268		N.A.		3	245.855	±	9.643	9	2.72335	±	0.143822	3.31429	±	0.145242	10	25.695	±	6.655	32.75	±	0.612	42.281	±	0.741	513	±	11		73	78.2	75.6	75.7	3300000 iterations
L1	530	35.6436	19.5623																																									73.3	78.4	75.9	75.9
L1	535		23.0287																																									73.5	78.8	76.2	76.2
L1	540	32.2012	24.0913	1.63677	D3	81	58	67.3557	±	2.98154	4.94636		N.A.			179.472	±	6.85823	15	0	N.A.	0	0	2.66454	±	0.146734	3.25561	±	0.148166	10	14.791	±	11.051	33.15	±	0.987	43.668	±	1.157	498	±	17		73.9	79	76.5	76.5
L1	545		20.9044																																									74.3	79.2	76.8	76.8
L1	550	33.3131	23.0343																																									74.6	79.5	77.1	77.1
S1SS1	555		19.2121																																									74.8	79.9	77.4	77.4
S1SS1	560	48.1541	19.5512	1.69827	D3	81	59	63.9963	±	3.88871	5.31399	76.3544	±	3.14384	4.4271	178.139	±	10.0337	15	257.681	±	9.64819	10	2.78358	±	0.147882	3.3748	±	0.149403	15	19.479	±	12.68	32.584	±	1.101	49.599	±	1.336	554	±	20		75.2	80.1	77.7	77.7
S1SS1	565		15.086																																									75.6	80.3	78.1	78.1
S1SS1	570	67.0163	11.6739																																									75.9	80.6	78.4	78.4
S1SS1	575		11.3542																																									76.2	81.1	78.7	78.7
S1SS1	580	70.2648	11.7815																																									76.7	81.3	79	79
S1SS1	585		12.6655	1.74751	D3	81	60	89.4461	±	7.11825	8.74214	79.1922	±	2.07878	4.06281	256.619	±	19.6285	7	259.555	±	4.94894	9	2.86898	±	0.151862	3.27753	±	0.156103	15	29.267	±	13.246	35.012	±	1.124	49.3	±	1.33	567	±	18		77.1	81.5	79.3	79.4
S1SS1	590	87.4066	12.7638																																									77.4	81.8	79.7	79.7
S1SS1	595		11.1119																																									77.7	82.3	80	80
S1SS1	600	92.9221	13.0744	1.82181	D3	81	61	77.751	±	5.1581	6.79397	77.8882	±	2.49794	4.07703	232.502	±	14.9215	9	278.98	±	8.29076	12	2.99033	±	0.152964	3.5818	±	0.154342	15	32.979	±	9.044	36.152	±	0.803	50.951	±	0.973	594.995	±	14.112		78.3	82.5	80.4	80.4
S1SS1	605		13.0471																																									78.7	82.8	80.8	80.8
S1SS1	610	91.6415	12.0282																																									79.1	83.2	81.2	81.2
S1SS1	615		14.0639																																									79.3	83.8	81.6	81.6
S1SS1	620	90.1166	12.7979	1.74395	D3	81	62		N.A.			84.8332	±	1.95958	4.22529		N.A.		3	280.434	±	4.52694	9	2.89619	±	0.151536	3.3057	±	0.15576	15	35.371	±	11.216	33.997	±	0.989	49.624	±	1.189	573	±	18		79.9	84	81.9	82
S1SS1	625		13.4102																																									80.4	84.3	82.3	82.3
S1SS1	630	85.3771	13.9399																																									80.7	84.7	82.7	82.7
S1SS1	635		13.1154																																									81	85.2	83.1	83.1
S1SS1	640	85.8502	12.8983	1.78253	D3	81	63	83.1335	±	4.74778	6.70017	86.1518	±	2.3657	4.25982	241.431	±	12.8541	9	301.169	±	6.75765	11	2.90414	±	0.152598	3.49579	±	0.154029	15	13.957	±	12.059	36.723	±	1.047	49.979	±	1.239	594	±	17		81.3	85.4	83.3	83.3
S1SS1	645		13.1594																																									81.6	85.6	83.6	83.6
S1SS1	650	75.4619	12.3752																																									81.9	85.9	83.8	83.9
S1SS1	655		12.1839																																									82	86.2	84.1	84.1
S1SS1	660	62.251	12.3811	1.86864	D3	81	64	85.0138	±	6.24383	7.901	86.5892	±	2.498	4.5737	250.505	±	16.9257	9	290.656	±	4.24193	9	2.94663	±	0.165962	3.35673	±	0.170403	15	18.109	±	17.878	37.163	±	1.564	49.964	±	1.507	604	±	27		82.3	86.4	84.3	84.3
S1LL1	665		10.9123																																									82.5	86.5	84.5	84.5
S1LL1	670	59.2417	10.9438																																									82.7	86.8	84.7	84.7
S1LL1	675		12.8164																																									82.8	87	84.9	84.9
S1LL1	680	52.749	10.7011	1.76841	D3	81	65	82.1235	±	7.15046	8.64772	84.3215	±	2.91189	4.66502	239.645	±	20.2371	3	292.415	±	8.93345	12	2.9181	±	0.161347	3.46786	±	0.159952	10	32.741	±	11.927	31.7702	±	1.01	47.734	±	0.987	539	±	17		83.1	87.2	85.1	85.1
S1LL1	685		10.837																																									83.3	87.3	85.3	85.3
S1LL1	690	53.3502	9.9343																																									83.4	87.5	85.4	85.5
S1LL1	695		10.9049																																									83.6	87.7	85.6	85.6
S1LL1	700	55.0277	11.4295	1.73953	D3	81	66	62.7938	±	7.6503	8.50835	84.2286	±	2.37698	4.5929	187.006	±	22.394	2	285.492	±	5.99652	9	2.9781	±	0.166326	3.38948	±	0.170563	10	39.207	±	13.541	33.773	±	1.153	48.413	±	1.362	556	±	18		83.8	87.9	85.8	85.8
S1LL1	705		11.8313																																									84	88.1	86	86
S1LL1	710	53.2471	10.7065																																									84.1	88.3	86.1	86.2
S1LL1	715		10.9176																																									84.3	88.6	86.3	86.4
S1LL1	720	59.8355	11.0828	1.77051	D3	81	67	66.5296	±	3.8913	5.53716	93.1753	±	3.16203	5.11028	188.465	±	10.0078	6	319.094	±	8.9094	11	2.8328	±	0.160427	3.42467	±	0.161668	10	28.64	±	13.528	34.163	±	1.19	46.097	±	1.393	531	±	20		84.5	88.7	86.5	86.6
S1LL1	725		11.7512																																									84.6	88.9	86.7	86.7
S1LL1	730	54.8118	10.9912																																									84.8	89.1	86.9	86.9
S1LL1	735		10.6814																																									84.9	89.4	87.1	87.1
S1LL1	740	51.2772	11.2431	1.5667	D3	81	68		N.A.			83.4983	±	1.93285	3.95621		N.A.		3	291.167	±	5.821	12	3.04323	±	0.163784	3.4871	±	0.149793	15	28.433	±	7.889	36.793	±	0.715	49.037	±	0.866	581	±	13		85	89.5	87.2	87.3
S1LL1	745		10.5936
S1LL1	750	49.1392	10.4767
						Notes: Grain-size for quartz and K-rich feldspar extracts was 90-180 µm, except for:
								D38136 and -46 quartz fraction = 90-125 µm
								D38165 quartz fraction = 63-90 µm
								D38160, -62, -64 and -66 K-rich feldspar fraction = 63-90 µm
								Samples D38130 and -31 were deliberately sampled in crotovinas and were excluded from the Bacon age model.
								Ages highlighted in bold font were used for Bayesian modelling

## Sheet: E
SECTION E		Proxies			Luminescence dating																												Bacon age depth modelling
Stratigraphy	Depth	Mag. sus.	>63 µm	Bulk density	Sample code				Age (ka)				pIRIR200,290 De (Gy)		n		Dose rate (Gy .ka-1)		w.c.		238U			226Ra			232Th			40K			min	max	median	wmean
	(cm)	(10-8 m3 kg-1)	(%)	(g. cm-3)						rand. unc.	total unc.			rand. unc.				total unc.	(weight %)		(Bq.kg-1)			(Bq.kg-1)			(Bq.kg-1)			(Bq.kg-1)			(ka)
S1SS1	5		12.1619
S1SS1	10	81.3291	12.5675		E3	81	01	77.5058	±	2.452	4.05015	274.515	±	7.90427	6	3.54187	±	0.154453	15	32.305	±	8.212	35.594	±	0.744	52.648	±	0.699	580	±	12		75.6	79.5	77.6	77.6	Bacon settings
S1SS1	15		11.7362																														75.7	79.6	77.7	77.7	resolution: 5 cm
S1SS1	20	82.0367	11.4425																														75.9	79.7	77.8	77.8	0.1 #acc.mean
S1SS1	25		12.1607																														76	79.8	78	78	1.5 #acc.shape
S1SS1	30	83.4274	12.8033	N.A.	E3	81	02	83.393	±	3.41713	4.86798	297.067	±	11.0473	6	3.56225	±	0.160285	15	39.124	±	12.135	34.499	±	1.053	50.358	±	1.009	596	±	18		76.1	79.9	78.1	78.1	0.7 #mem.mean
S1SS1	35		12.2189																														76.3	80	78.2	78.2	4 #mem.strength
S1SS1	40	80.7344	14.6722																														76.4	80.1	78.3	78.3	8800000 iterations
S1SS1	45		13.2554																														76.5	80.2	78.4	78.4
S1SS1	50	76.1689	13.1441		E3	81	03	75.4825	±	2.35753	3.92298	263.971	±	7.41266	6	3.49711	±	0.152937	15	26.369	±	8.323	36.295	±	0.742	49.379	±	0.897	590	±	13		76.6	80.3	78.5	78.5
S1SS1	55		14.6174																														76.8	80.4	78.6	78.6
S1SS1	60	67.63	12.5773																														76.9	80.5	78.8	78.8
S1SS1	65		11.6215																														77.1	80.7	78.9	78.9
S1LL1	70	51.6709	9.3512	1.72712	E3	81	04	75.1561	±	2.49121	4.13794	274.717	±	8.18968	6	3.65529	±	0.169199	10	33.35	±	8.531	35.798	±	0.776	48.931	±	0.944	586	±	15		77.2	80.8	79	79
S1LL1	75		10.3724																														77.4	81	79.2	79.2
S1LL1	80	52.5898	10.071																														77.6	81.2	79.4	79.4
S1LL1	85		10.9879																														77.8	81.4	79.6	79.6
S1LL1	90	46.3751	10.3641		E3	81	05	76.7567	±	2.24935	4.06283	285.127	±	6.53158	6	3.71469	±	0.177256	10	49.706	±	13.167	35.958	±	1.115	50.351	±	1.071	576	±	19		77.9	81.7	79.8	79.8
S1LL1	95		11.2551																														78.2	81.9	80.1	80.1
S1LL1	100	57.4362	11.8204																														78.5	82.2	80.4	80.4
S1LL1	105		10.4405																														78.7	82.7	80.7	80.7
S1LL1	110	58.292	11.355																														78.8	83.2	80.9	81
S1LL1	115		11.5591																														79.4	83.5	81.3	81.3
S1LL1	120	50.91	10.5495		E3	81	06	79.9996	±	2.21184	4.14733	291.221	±	5.23029	6	3.64028	±	0.177033	10	34.073	±	15.639	34.762	±	1.33	49.714	±	1.553	579	±	21		79.7	83.8	81.7	81.7
S1LL1	125		10.5477																														79.9	84.2	82	82.1
S1LL1	130	53.4269	10.3779																														80.1	84.8	82.4	82.4
S1LL1	135		9.7446																														80.7	85.2	82.8	82.9
S1LL1	140	53.4209	11.0219																														81.1	85.6	83.3	83.3
S1LL1	145		9.9378		E3	81	07	85.796	±	3.1814	4.91791	310.535	±	10.131	6	3.61946	±	0.17059	10	28.306	±	11.704	37.465	±	1.027	50.409	±	0.969	565	±	17		81.4	86.1	83.7	83.8
S1LL1	150	43.6334	9.6548																														81.6	86.8	84.1	84.2
S1SS2	155		9.726																														82.2	87.1	84.5	84.6
S1SS2	160	62.47	10.1317																														82.6	87.4	84.9	85
S1SS2	165		9.5749																														82.9	87.8	85.3	85.4
S1SS2	170	60.2025	9.0878																														83.2	88.4	85.7	85.7
S1SS2	175		9.6578		E3	81	08	89.3037	±	3.04048	4.79103	317.23	±	9.06556	6	3.55227	±	0.161288	15	32.581	±	12.918	37.317	±	1.135	51.285	±	1.084	585	±	19		83.7	88.6	86	86.1
S1SS2	180	69.2042	9.693																														84.1	88.8	86.4	86.4
S1SS2	185		9.5293																														84.4	89.1	86.7	86.7
S1SS2	190	70.5695	9.5402		E3	81	09	86.1644	±	1.60616	3.82664	309.715	±	4.13038	6	3.59447	±	0.152266	15	24.178	±	7.331	36.386	±	0.68	49.806	±	0.831	588	±	12		84.6	89.5	87	87.1
S1SS2	195		9.1384																														85	89.7	87.4	87.4
S1SS2	200	70.1507	9.488																														85.4	90	87.7	87.8
S1SS2	205		9.4417																														85.7	90.4	88.1	88.1
S1SS2	210	67.3129	9.6026		E3	81	10	90.1691	±	3.11361	4.84988	311.771	±	9.74178	6	3.45763	±	0.151373	15	29.388	±	8.778	36.173	±	0.785	49.695	±	0.948	567	±	13		85.9	90.9	88.4	88.4
S1SS2	215		9.7748																														86.3	91.2	88.7	88.8
S1SS2	220	64.1274	9.4841																														86.7	91.5	89.1	89.1
S1SS2	225		9.5141																														86.9	91.9	89.4	89.5
S1SS2	230	64.7821	9.8486		E3	81	11	85.7525	±	2.49631	4.36562	315.087	±	7.30232	6	3.67438	±	0.166554	15	36.09	±	12.561	37.401	±	1.097	53.396	±	1.048	614	±	19		87.2	92.5	89.8	89.8
S1SS2	235		9.7902																														88.2	92.9	90.5	90.6
S1SS2	240	69.0118	9.9766																														89	93.7	91.3	91.3
S1SS2	245		10.8838																														89.5	94.7	92.1	92.1
S1SS2	250	73.479	10.2493		E3	81	12	95.9208	±	2.20147	4.54575	342.819	±	6.29429	6	3.57397	±	0.156145	15	39.18	±	7.567	36.071	±	0.689	50.586	±	0.85	593	±	23		89.8	96	92.8	92.9
S1SS2	255		10.0059																														90.9	96.4	93.5	93.6
S1SS2	260	79.2001	10.1055																														91.5	97	94.2	94.2
S1SS2	265		11.1524																														91.9	97.9	94.9	94.9
S1SS2	270	87.685	10.552		E3	81	13	94.2184	±	3.53365	5.27021	338.512	±	10.9601	6	3.59284	±	0.163881	15	26.8	±	13.523	38.202	±	1.155	51.286	±	1.355	605	±	19		92.3	99.1	95.5	95.6
S1SS2	275		10.3943																														93.1	99.4	96.1	96.2
S1SS2	280	95.5477	11.0171																														93.6	99.9	96.7	96.8
S1SS2	285		11.3704																														94	100.5	97.3	97.3
S1SS2	290	86.5455	10.4149																														94.3	101.4	97.9	97.9
S1SS2	295		10.9566																														95.5	101.7	98.4	98.5
S1SS2	300	86.52	11.0094	1.82177	E3	81	14	98.9813	±	2.07777	4.61209	361.326	±	3.78915	6	3.65045	±	0.165731	15	41.365	±	13.056	36.25	±	1.114	53.227	±	1.09	603	±	19		96.3	102.1	99.1	99.1
S1SS2	305		11.7225																														96.9	102.7	99.7	99.8
S1SS2	310	75.8517	12.1122																														97.3	103.5	100.3	100.4
S1SS2	315		14.2861																														98.2	103.9	101	101.1
S1SS2	320	74.3927	12.9239																														98.8	104.5	101.7	101.7
S1SS2	325		14.2824																														99.3	105.4	102.4	102.4
S1SS2	330	84.2958	12.9693		E3	81	15	107.309	±	3.24332	5.49089	380.53	±	9.92241	6	3.54613	±	0.156125	15	24.418	±	9.062	37.299	±	0.811	51.793	±	0.983	591	±	14		99.6	106.6	103	103.1
S1SS2	335		13.2994																														100.4	106.8	103.6	103.6
S1SS2	340	64.7677	13.0221																														101	107.2	104.1	104.1
S1SS2	345		12.3783																														101.5	107.7	104.6	104.7
S1SS2	350	56.7989	12.1531		E3	81	16	108.853	±	3.81862	5.84637	358.304	±	9.58454	6	3.29162	±	0.153302	15	14.295	±	15.66	35.117	±	1.338	45.191	±	1.531	555	±	21		101.8	108.5	105.1	105.2
S1SS2	355		12.0939																														102.3	108.7	105.5	105.5
S1SS2	360	52.0432	12.6788																														102.8	109.1	105.9	105.9
S1SS2	365		12.8199																														103.1	109.5	106.2	106.3
S1SS2	370	38.0272	11.8353																														103.4	110	106.6	106.7
S1SS2	375		12.2542		E3	81	17	108.458	±	2.72442	5.2256	375.941	±	4.7869	6	3.46623	±	0.161068	15	35.946	±	16.159	32.436	±	1.322	51.16	±	1.588	567	±	21		103.9	110.2	106.9	107
S1LL2	380	49.5285	12.6231																														104.2	110.5	107.3	107.3
S1LL2	385		11.8306																														104.6	110.8	107.6	107.7
S1LL2	390	70.085	11.9526		E3	81	18	98.2008	±	4.11397	5.94003	356.126	±	14.0695	6	3.62651	±	0.166111	10	33.589	±	7.552	35.865	±	0.687	49.786	±	0.843	570	±	12		104.8	111.3	108	108
S1LL2	395		11.3918																														105.3	111.6	108.4	108.4
S1LL2	400	48.206	11.6209																														105.7	112	108.8	108.8
S1LL2	405		12.8751																														106	112.5	109.2	109.3
S1LL2	410	49.0979	12.5349		E3	81	19	110.3	±	3.95151	6.19822	388.101	±	11.13	6	3.5186	±	0.170039	10	26.925	±	14.855	35.388	±	1.235	46.537	±	1.452	561	±	20		106.2	113.2	109.6	109.6
S1LL2	415		12.8104																														107	113.6	110.2	110.2
S1LL2	420	50.2027	14.0698																														107.5	114.1	110.8	110.8
S1LL2	425		12.8807																														107.9	115	111.4	111.4
S1LL2	430	48.6451	13.2498		E3	81	20	109.17	±	3.89698	6.12662	384.533	±	10.8496	6	3.52234	±	0.170875	10	23.933	±	15.373	36.391	±	1.287	46.48	±	1.479	563	±	20		108.2	116.1	111.9	112
S1LL2	435		14.2802																														109.1	116.5	112.6	112.7
S1LL2	440	52.4315	15.6761																														109.6	117.2	113.4	113.5
S1LL2	445		16.6658																														110.1	118.2	114.1	114.2
S1LL2	450	47.9189	17.1208		E3	81	21	117.358	±	7.68555	9.22752	423.834	±	26.9654	6	3.61148	±	0.16685	10	43.931	±	8.994	34.774	±	0.792	47.647	±	0.949	567	±	14		110.4	119.5	114.8	114.9
S1SS3	455		17.1065																														111.8	120	115.7	115.8
S1SS3	460	57.4318	17.064																														112.7	120.6	116.6	116.7
S1SS3	465		18.3174																														113.3	121.5	117.5	117.5
S1SS3	470	65.4376	18.4407	1.32814	E3	81	22	124.23	±	3.71999	6.31772	432.259	±	11.0415	8	3.47951	±	0.15301	15	42.511	±	9.346	34.729	±	0.807	45.064	±	0.955	590	±	14		113.8	122.9	118.4	118.4
S1SS3	475		21.8331																														115	123.3	119.1	119.1
S1SS3	480	82.7675	31.0466																														115.9	123.8	119.8	119.9
S1SS3	485		29.7105																														116.6	124.5	120.6	120.6
S1SS3	490	72.6822	34.7414		E3	81	23	127.204	±	5.03632	7.21593	419.267	±	15.3566	9	3.29603	±	0.142778	15	32.165	±	7.801	31.802	±	0.691	42.42	±	0.836	561	±	13		117.1	125.4	121.3	121.3
S1SS3	495		31.9154																														117.9	125.6	121.7	121.8
S1SS3	500	58.1677	27.0884																														118.5	125.9	122.2	122.3
S1SS3	505		27.1714																														118.9	126.3	122.7	122.8
S1SS3	510	75.1	34.7358	1.93215	E3	81	24	129.944	±	4.89883	7.13315	417.094	±	14.5629	6	3.2098	±	0.135965	15	30.681	±	6.512	29.585	±	0.599	40.925	±	0.746	535	±	12		119.3	127	123.2	123.2
S1SS3	515		37.3498																														119.8	127.2	123.6	123.6
S1SS3	520	63.666	31.4071																														120.4	127.5	124	124
S1SS3	525		30.0321																														120.8	127.8	124.4	124.4
S1SS3	530	58.1955	33.6255		E3	81	25	118.6	±	3.02302	5.67849	404.654	±	6.88309	6	3.41194	±	0.152705	15	25.867	±	12.516	31.878	±	1.074	45.717	±	1.039	583	±	19		121	128.3	124.8	124.8
S1SS3	535		37.4275																														121.6	128.5	125.1	125.2
S1SS3	540	57.5112	40.0206																														122	128.8	125.5	125.5
S1SS3	545		33.4659																														122.4	129.2	125.9	125.9
S1SS3	550	46.2602	41.5196		E3	81	26	126.822	±	5.08721	7.18596	407.529	±	12.7844	6	3.2134	±	0.151626	15	25.353	±	17.625	28.511	±	1.435	40.969	±	1.688	550	±	23		122.6	129.7	126.3	126.3
S1SS3	555		37.9872																														123.6	130.1	126.9	126.9
S1SS3	560	47.7962	36.9061																														124.2	130.5	127.5	127.5
S1SS3	565		35.8076																														124.6	131.2	128.1	128.1
S1SS3	570	47.964	37.0469																														125	132	128.7	128.7
S1SS3	575		35.3467		E3	81	27	136.226	±	3.25906	6.30978	421.712	±	5.56274	9	3.09568	±	0.13745	15	13	±	11.931	28.201	±	0.99	41.551	±	0.969	521	±	18		126.1	132.3	129.2	129.3
S1SS3	580	41.6183	36.9269																														127	132.6	129.8	129.8
S1SS3	585		43.1283																														127.6	133.1	130.4	130.4
S1SS3	590	33.4909	37.8872																														128.1	133.8	131	131
S1SS3	595		40.3595	1.74914	E3	81	28	143.304	±	3.9733	6.8938	425.046	±	9.88486	5	2.96604	±	0.124904	15	27.152	±	6.507	26.318	±	0.582	37.26	±	0.726	486	±	12		128.5	134	131.3	131.3
S1SS3	600	40.5601	39.9545																														128.9	134.2	131.6	131.6
S1SS3	605		38.958																														129.2	134.5	131.9	131.9
L2	610	37.422	43.398																														129.4	134.8	132.1	132.2
L2	615		40.4246		E3	81	29	136.89	±	4.14109	7.07211	429.327	±	11.1418	8	3.1363	±	0.140103	10	26.525	±	7.256	26.022	±	0.645	37.165	±	0.79	508	±	13		129.6	135	132.3	132.4
L2	620	36.0042	47.2373																														129.9	135.2	132.5	132.6
L2	625		44.8362																														130.1	135.3	132.7	132.8
L2	630	30.3667	48.9614	1.59813	E3	81	30	138.711	±	5.58733	8.00684	412.221	±	14.6211	6	2.9718	±	0.135336	10	22.947	±	10.149	26.533	±	0.859	35.343	±	0.818	463	±	15		130.2	135.6	132.9	132.9
L2	635		49.4831																														130.4	135.7	133.1	133.1
L2	640	29.2819	46.0099																														130.6	135.8	133.2	133.3
L2	645		49.5055																														130.8	136	133.4	133.4
L2	650	30.9733	51.6595		E3	81	31	137.48	±	4.1249	7.07047	422.93	±	10.9676	6	3.07631	±	0.136627	10	32.709	±	6.63	25.74	±	0.599	36.262	±	0.73	486	±	12		130.9	136.2	133.6	133.6
L2	655		52.8271																														131.1	136.3	133.7	133.7
L2	660	30.6728	60.7612																														131.2	136.5	133.9	133.9
L2	665		58.2521																														131.4	136.6	134	134
L2	670	34.5073	53.9515	1.54471	E3	81	32	133.123	±	3.85967	6.82294	427.785	±	10.5853	7	3.21345	±	0.144232	10	36.324	±	7.438	28.007	±	0.636	37.769	±	0.774	514	±	12		131.5	136.8	134.2	134.2
L2	675		52.1682																														131.7	136.9	134.3	134.3
L2	680	37.3869	52.1909																														131.8	137.1	134.4	134.5
L2	685		53.858																														131.9	137.2	134.6	134.6
L2	690	34.753	53.9382		E3	81	33	145.264	±	4.19615	7.36099	438.295	±	10.8972	9	3.01723	±	0.133225	10	30.698	±	6.231	24.646	±	0.557	35.659	±	0.7	477	±	11		132	137.4	134.7	134.7
L2	695		52.2437																														132.2	137.5	134.8	134.9
L2	700	32.5089	51.1713																														132.3	137.7	135	135
L2	705		48.1044																														132.4	137.8	135.1	135.2
L2	710	34.5823	58.8055	2.11485	E3	81	34	133.325	±	3.55043	6.66273	426.31	±	9.69876	6	3.19753	±	0.142274	10	28.629	±	5.703	27.311	±	0.519	38.183	±	0.65	521	±	11		132.5	138	135.2	135.3
L2	715		61.3205																														132.6	138.1	135.4	135.4
L2	720	34.5934	63.4131																														132.7	138.3	135.5	135.5
L2	725		66.0616																														132.8	138.4	135.6	135.6
L2	730	34.7427	70.6307		E3	81	35	137.359	±	4.54475	7.33541	420.787	±	12.5425	8	3.06342	±	0.135742	10	35.1	±	6.1	24.8	±	0.535	34.774	±	0.658	494.312	±	10.561		132.9	138.5	135.7	135.7
L2	735		62.9225																														133	138.6	135.8	135.8
L2	740	39.85	51.5578																														133.1	138.7	135.9	136
L2	745		61.8306																														133.2	138.9	136	136.1
L2	750	39.5706	58.9397	1.66627	E3	81	36	127.791	±	3.87304	6.69639	424.107	±	11.5243	5	3.31875	±	0.148696	10	31.389	±	5.811	27.986	±	0.528	39.915	±	0.665	550	±	11		133.3	139.1	136.1	136.2
L2	755		46.1669
L2	760	50.7009	8.761
L2	765		8.2487
S2	770	81.6155	7.7974		E3	81	37	198.11	±	10.366	13.1446	676.448	±	31.0936	9	3.41451	±	0.163378	15	38.431	±	18.413	33.699	±	1.511	48.492	±	1.744	556	±	24		185.8	193.3	189.6	189.6	Bacon settings
S2	775		7.1155																														185.9	193.4	189.7	189.7	resolution: 5 cm
S2	780	87.6577	7.6266																														186.1	193.5	189.8	189.9	0.025 #acc.mean
S2	785		8.0574																														186.3	193.6	190	190	1.5 #acc.shape
S2	790	71.1974	7.1317		E3	81	38	180.511	±	3.72657	8.31324	639.407	±	9.29595	6	3.54221	±	0.154791	15	34.436	±	7.601	35.158	±	0.687	50.272	±	0.853	595	±	13		186.4	193.7	190.1	190.1	0.7 #mem.mean
S2	795		8.6018																														186.6	193.8	190.2	190.3	4 #mem.strength
S2	800	74.6883	7.2618																														186.8	193.9	190.4	190.4	4620000 iterations
S2	805		9.1411																														187	194.1	190.5	190.6
S2	810	77.0825	8.8481		E3	81	39	196.069	±	8.03992	11.3461	667.128	±	25.5338	6	3.40251	±	0.147676	15	23.2	±	7.1	32.232	±	0.656	47.771	±	0.831	583.88	±	13.381		187.1	194.2	190.7	190.7
S2	815		10.9664																														187.3	194.3	190.8	190.8
S2	820	82.8013	10.1842																														187.4	194.5	191	191
S2	825		11.3925																														187.6	194.6	191.1	191.1
S2	830	88.6347	10.9806		E3	81	40	198.336	±	9.05674	12.2667	746.264	±	32.465	6	3.76262	±	0.165412	15	33.1	±	7.4	35.9	±	0.679	54.5	±	0.865	655.22	±	13.386		187.7	194.7	191.3	191.3
S2	835		12.3608																														187.9	194.8	191.4	191.4
S2	840	88.0416	12.4405																														188.1	195	191.5	191.6
S2	845		13.1871																														188.2	195.1	191.7	191.7
S2	850	86.8461	12.9969		E3	81	41	175.298	±	9.61914	12.0231	613.091	±	30.4103	8	3.49741	±	0.165667	15	18	±	17	35.6	±	1.446	49.137	±	1.68	607.786	±	23.255		188.4	195.2	191.8	191.8
S2	855		11.0472																														188.5	195.4	192	192
S2	860	82.0688	11.6094																														188.7	195.5	192.1	192.1
S2	865		12.6184																														188.8	195.7	192.3	192.3
S2	870	80.1742	11.5254		E3	81	42	184.291	±	7.90262	10.969	650.948	±	26.2147	9	3.53218	±	0.154806	15	38.752	±	8.098	33.331	±	0.715	49.181	±	0.888	602	±	13		189	195.8	192.4	192.4
S2	875		10.896																														189.1	196	192.5	192.6
S2	880	74.4565	12.2069																														189.3	196.1	192.7	192.7
S2	885		11.2673																														189.4	196.2	192.8	192.9
S2	890	67.4994	12.48	1.65004	E3	81	43	187.751	±	6.14025	9.88435	661.052	±	19.3162	7	3.52089	±	0.154188	15	26.245	±	7.974	33.036	±	0.7	50.513	±	0.883	609	±	13		189.6	196.4	193	193
S2	895		13.229																														189.8	196.5	193.1	193.2
S2	900	70.3651	11.4291																														190	196.6	193.3	193.3
S2	905		13.1467																														190.1	196.8	193.5	193.5
S2	910	64.6344	11.7774		E3	81	44	188.004	±	7.84507	11.0935	697.228	±	26.6122	6	3.70858	±	0.166884	15	39.192	±	11.26	35.535	±	0.98	53.914	±	0.956	634	±	17		190.3	196.9	193.6	193.6
S2	915		12.4087																														190.5	197.1	193.8	193.8
S2	920	67.1241	14.0864																														190.6	197.2	194	194
S2	925		11.5924																														190.8	197.4	194.1	194.2
S2	930	69.0515	13.5591		E3	81	45	213.2	±	6.59346	10.991	745.332	±	20.2508	6	3.49593	±	0.153161	15	39.264	±	7.686	33.335	±	0.68	48.666	±	0.845	595	±	13		190.9	197.6	194.3	194.3
S2	935		11.8195																														191.1	197.7	194.5	194.5
S2	940	67.9782	14.0337																														191.3	197.9	194.6	194.6
S2	945		15.2165																														191.5	198.1	194.8	194.8
S2	950	69.2747	15.1181	1.77483	E3	81	46	197.378	±	10.0694	12.9532	691.33	±	32.4885	6	3.50257	±	0.160444	15	30.648	±	13.387	33.544	±	1.114	50.9	±	1.11	594	±	20		191.6	198.2	194.9	195
S2	955		16.6898																														191.8	198.4	195.1	195.1
S2	960	69.5324	16.235																														191.9	198.5	195.2	195.2
S2	965		14.018																														192.1	198.7	195.4	195.4
S2	970	69.4034	15.4661		E3	81	47	182.586	±	4.88834	8.9694	627.95	±	10.976	6	3.4392	±	0.157891	15	23.384	±	13.799	30.764	±	1.147	47.866	±	1.388	609	±	20		192.2	198.8	195.5	195.5
S2	975		15.6131																														192.4	198.9	195.7	195.7
S2	980	68.1531	15.3629																														192.6	199.1	195.8	195.9
S2	985		16.712																														192.8	199.3	196	196
S2	990	55.4764	16.4714	1.82099	E3	81	48	192.132	±	6.37716	10.1785	667.917	±	17.4772	6	3.47635	±	0.160131	15	40.564	±	14.113	33.611	±	1.169	49.751	±	1.148	578	±	20		192.9	199.5	196.2	196.2
S2	995		16.8634																														193.1	199.6	196.3	196.4
S2	1000	61.7588	16.3414																														193.3	199.8	196.5	196.5
S2	1005		17.855																														193.4	200	196.7	196.7
S2	1010	60.2117	18.5769		E3	81	49	205.066	±	6.84922	10.8289	680.29	±	20.0194	6	3.31742	±	0.145459	15	28.612	±	8.402	32.505	±	0.74	45.68	±	0.905	563	±	13		193.5	200.2	196.8	196.9
S2	1015		17.2899																														193.7	200.4	197	197.1
S2	1020	64.4399	16.9048																														193.9	200.6	197.2	197.3
S2	1025		16.1728																														194.1	200.8	197.4	197.5
S2	1030	64.9918	16.4071		E3	81	50	198.776	±	5.88085	10.0472	661.204	±	16.5688	6	3.32638	±	0.146017	15	37.694	±	89.109	31.116	±	0.726	44.291	±	0.89	568	±	14		194.3	201	197.6	197.6
S2	1035		17.793																														194.4	201.2	197.8	197.8
S2	1040	58.1279	17.5939																														194.6	201.4	197.9	198
S2	1045		21.5521																														194.7	201.6	198.1	198.2
S2	1050	39.5899	25.1193		E3	81	51	191.937	±	6.4722	10.5899	679.495	±	20.7625	9	3.5402	±	0.162638	10	44.925	±	7.075	31.168	±	0.626	44.41	±	0.78	584	±	12		194.9	201.8	198.3	198.3
S2	1055		23.5227																														195.1	202	198.5	198.5
S2	1060	36.3406	25.4371																														195.3	202.1	198.6	198.7
S2	1065		26.3638																														195.4	202.4	198.8	198.9
S2	1070	33.1948	27.7783	1.68741	E3	81	52	215.715	±	4.57678	10.2886	688.146	±	8.12631	6	3.19008	±	0.147415	10	44	±	9.1	27.8	±	0.78	39.018	±	0.948	504.78	±	14.884		195.5	202.6	199	199
S2	1075		27.9218																														195.7	202.8	199.2	199.2
S2	1080	30.1088	27.3876																														195.9	203	199.3	199.4
S2	1085		27.8962																														196	203.2	199.5	199.6
S2	1090	37.282	28.6446		E3	81	53	234.41	±	8.32211	13.0284	751.408	±	23.9188	12	3.20553	±	0.146047	10	37.345	±	7.663	27.703	±	0.656	39.785	±	0.808	515	±	12		196.1	203.4	199.7	199.7
S2	1095		29.5434																														196.3	203.6	199.8	199.9
S2	1100	30.1498	28.4809																														196.4	203.7	200	200
S2	1105		28.7056																														196.5	203.9	200.1	200.2
S2	1110	30.218	28.9336	1.72084	E3	81	54	197.792	±	6.56221	10.8122	679.65	±	18.3857	6	3.43619	±	0.163225	10	30.347	±	11.841	30.245	±	0.994	44.554	±	0.959	571	±	18		196.7	204.1	200.2	200.3
S2	1115		28.1235																														196.8	204.2	200.4	200.4
S2	1120	30.7998	29.164																														196.9	204.3	200.5	200.6
S2	1125		30.9487																														197	204.5	200.6	200.7
S2	1130	30.8582	30.9784		E3	81	55	197.364	±	6.10453	10.5519	684.223	±	16.8796	8	3.46681	±	0.164438	10	62.4	±	11.672	28.709	±	0.941	42.302	±	0.922	557.815	±	16.98		197.1	204.6	200.7	200.8
S2	1135		33.3177
S2	1140	31.4587	34.0972
					Notes: Grain-size for K-rich feldspar extracts was 90-180 µm. Ages highlighted in bold font were used for Bayesian modelling
